# Supplementary material for: The YBX3 RNA-binding protein posttranscriptionally controls SLC1A5 mRNA in proliferating and differentiating skeletal muscle cells
Source: J Biol Chem. 2023 Dec 29;300(2):105602. doi: 10.1016/j.jbc.2023.105602 (PMC10837625; doi:10.1016/j.jbc.2023.105602)
Supplement: Supporting Table S1 [file mmc2.xlsx]

## Sheet: Description
RNAseq analysis with Deseq2. Mapped reads from YBX3 KD were compared to mapped reads from Control KD samples to determine significantly expressed genes.
YBX3 KD vs Control KD tab: YBX3 KD vs Control KD for all genes identified between proliferating myoblasts (0 day) and differentiating myoblasts (1 day).
0 day YBX3 KD vs Control KD tab: YBX3 KD vs Control KD for all genes identified between proliferating myoblasts (0 day).
1 day YBX3 KD vs Control KD tab: YBX3 KD vs Control KD for all genes identified between differentiating myoblasts (1 day).
0 day vs 1 day Control KD: 0 day vs 1 day for all genes identified between the two timepoints in Control KD.
Decreased padj .001 log2FC<-0.4 tab: significantly altered genes with reduced expression in YBX3 KD vs Control KD.
Increased padj .001 log2FC<0.4 tab: significantly altered genes with increased expression in YBX3 KD vs Control KD.

## Sheet: YBX3 KD vs Control KD
gencode_gene_id	ensembl_gene_id	gene_name	description	chromosome_name	start_position	end_position	strand	gene_biotype	baseMean	log2FoldChange	log2FCshrink_ashr	lfcSE	stat	pvalue	padj
ENSMUSG00000030189.16	ENSMUSG00000030189	Ybx3	Y box protein 3 [Source:MGI Symbol;Acc:MGI:2137670]	6	131341818	131365439	-1	protein_coding	7632.54	-2.83968	-2.77329	0.221859	-12.7995	1.65065e-37	2.77194e-33
ENSMUSG00000015806.13	ENSMUSG00000015806	Qdpr	quinoid dihydropteridine reductase [Source:MGI Symbol;Acc:MGI:97836]	5	45591363	45607578	-1	protein_coding	1115.63	-1.0763	-1.04091	0.0981204	-10.9692	5.37715e-28	4.51492e-24
ENSMUSG00000032375.16	ENSMUSG00000032375	Aph1b	aph1 homolog B, gamma secretase subunit [Source:MGI Symbol;Acc:MGI:3522097]	9	66682484	66702772	-1	protein_coding	860.561	-1.33219	-1.26597	0.129484	-10.2884	7.94755e-25	4.44877e-21
ENSMUSG00000028228.6	ENSMUSG00000028228	Cpne3	copine III [Source:MGI Symbol;Acc:MGI:1917818]	4	19519254	19570108	-1	protein_coding	4558.89	-0.798506	-0.776316	0.0848901	-9.40635	5.13659e-21	2.15647e-17
ENSMUSG00000094483.3	ENSMUSG00000094483	Purb	purine rich element binding protein B [Source:MGI Symbol;Acc:MGI:1338779]	11	6417599	6425917	-1	protein_coding	10354.6	-0.751245	-0.730311	0.0820985	-9.15053	5.66574e-20	1.90289e-16
ENSMUSG00000039462.5	ENSMUSG00000039462	Col10a1	collagen, type X, alpha 1 [Source:MGI Symbol;Acc:MGI:88445]	10	34265977	34273081	1	protein_coding	38.2522	2.78118	2.62827	0.337132	8.24953	1.59019e-16	4.45069e-13
ENSMUSG00000086316.9	ENSMUSG00000086316	Nbdy	negative regulator of P-body association [Source:MGI Symbol;Acc:MGI:1917373]	X	152506586	152524916	1	protein_coding	666.318	-0.836535	-0.80134	0.105441	-7.9337	2.12714e-15	5.103e-12
ENSMUSG00000032399.9	ENSMUSG00000032399	Rpl4	ribosomal protein L4 [Source:MGI Symbol;Acc:MGI:1915141]	9	64080657	64085948	1	protein_coding	54159.4	-0.772282	-0.740779	0.0993139	-7.77617	7.47561e-15	1.56922e-11
ENSMUSG00000050192.9	ENSMUSG00000050192	Eif5a2	eukaryotic translation initiation factor 5A2 [Source:MGI Symbol;Acc:MGI:1933735]	3	28835425	28852995	1	protein_coding	996.365	-0.592602	-0.563866	0.0771846	-7.67772	1.61947e-14	3.02175e-11
ENSMUSG00000042460.6	ENSMUSG00000042460	C1galt1	core 1 synthase, glycoprotein-N-acetylgalactosamine 3-beta-galactosyltransferase, 1 [Source:MGI Symbol;Acc:MGI:2151071]	6	7844842	7875687	1	protein_coding	2667.2	-0.729735	-0.698125	0.0971076	-7.5147	5.70402e-14	9.57875e-11
ENSMUSG00000026042.17	ENSMUSG00000026042	Col5a2	collagen, type V, alpha 2 [Source:MGI Symbol;Acc:MGI:88458]	1	45413481	45542442	-1	protein_coding	85786.3	0.610129	0.576291	0.0851008	7.16949	7.52802e-13	1.14925e-09
ENSMUSG00000039275.10	ENSMUSG00000039275	Foxk2	forkhead box K2 [Source:MGI Symbol;Acc:MGI:1916087]	11	121150816	121200722	1	protein_coding	6225.91	-1.0489	-0.972165	0.147856	-7.09407	1.30223e-12	1.82236e-09
ENSMUSG00000026837.17	ENSMUSG00000026837	Col5a1	collagen, type V, alpha 1 [Source:MGI Symbol;Acc:MGI:88457]	2	27776437	27929526	1	protein_coding	82838.5	0.494664	0.457937	0.0702134	7.04515	1.85258e-12	2.3931e-09
ENSMUSG00000062342.4	ENSMUSG00000062342	Serpinb9e	serine (or cysteine) peptidase inhibitor, clade B, member 9e [Source:MGI Symbol;Acc:MGI:894672]	13	33433595	33444833	1	protein_coding	471.826	2.04985	1.81885	0.312873	6.55169	5.68897e-11	6.52539e-08
ENSMUSG00000028086.16	ENSMUSG00000028086	Fbxw7	F-box and WD-40 domain protein 7 [Source:MGI Symbol;Acc:MGI:1354695]	3	84722575	84886505	1	protein_coding	1320.27	0.495684	0.452211	0.0756993	6.54807	5.82867e-11	6.52539e-08
ENSMUSG00000031628.10	ENSMUSG00000031628	Casp3	caspase 3 [Source:MGI Symbol;Acc:MGI:107739]	8	47070326	47092724	1	protein_coding	3860.35	-0.67858	-0.633277	0.105655	-6.4226	1.33962e-10	1.40602e-07
ENSMUSG00000031400.11	ENSMUSG00000031400	G6pdx	glucose-6-phosphate dehydrogenase X-linked [Source:MGI Symbol;Acc:MGI:105979]	X	73453089	73472800	-1	protein_coding	9289.04	-0.458435	-0.414505	0.07158	-6.40451	1.50851e-10	1.49015e-07
ENSMUSG00000032042.12	ENSMUSG00000032042	Srpr	signal recognition particle receptor ('docking protein') [Source:MGI Symbol;Acc:MGI:1914648]	9	35111471	35159269	1	protein_coding	5293.68	-0.754335	-0.701411	0.121245	-6.2216	4.92118e-10	4.59119e-07
ENSMUSG00000021803.11	ENSMUSG00000021803	Cdhr1	cadherin-related family member 1 [Source:MGI Symbol;Acc:MGI:2157782]	14	36799814	36820304	-1	protein_coding	253.227	1.07147	0.964732	0.173853	6.16308	7.13441e-10	6.3057e-07
ENSMUSG00000006378.16	ENSMUSG00000006378	Gcat	glycine C-acetyltransferase (2-amino-3-ketobutyrate-coenzyme A ligase) [Source:MGI Symbol;Acc:MGI:1349389]	15	78915074	78922553	1	protein_coding	1380.48	-0.570739	-0.518805	0.0932903	-6.11789	9.48254e-10	7.96202e-07
ENSMUSG00000075279.6	ENSMUSG00000075279	Mrpl23-ps1	mitichondrial ribosomal protein L23, pseudogene 1 [Source:MGI Symbol;Acc:MGI:3650679]	2	74421674	74422253	-1	processed_pseudogene	95.6748	23.3216	22.6735	3.81725	6.10955	9.99154e-10	7.9899e-07
ENSMUSG00000021950.16	ENSMUSG00000021950	Anxa8	annexin A8 [Source:MGI Symbol;Acc:MGI:1201374]	14	33807938	33822528	1	protein_coding	4263.3	0.804444	0.743662	0.132203	6.0849	1.16561e-09	8.89734e-07
ENSMUSG00000057726.4	ENSMUSG00000057726	Serpinb9g	serine (or cysteine) peptidase inhibitor, clade B, member 9g [Source:MGI Symbol;Acc:MGI:1919260]	13	33668773	33679987	1	protein_coding	175.495	2.40373	2.07368	0.412502	5.82721	5.63627e-09	4.11521e-06
ENSMUSG00000033499.15	ENSMUSG00000033499	Larp4b	La ribonucleoprotein domain family, member 4B [Source:MGI Symbol;Acc:MGI:106330]	13	9143917	9224487	1	protein_coding	4427.24	-0.422781	-0.372464	0.072803	-5.80719	6.35299e-09	4.44524e-06
ENSMUSG00000039089.16	ENSMUSG00000039089	L3mbtl3	L3MBTL3 histone methyl-lysine binding protein [Source:MGI Symbol;Acc:MGI:2143628]	10	26150366	26251967	-1	protein_coding	1583.22	-0.472403	-0.415851	0.0817687	-5.77731	7.59041e-09	5.09863e-06
ENSMUSG00000064210.8	ENSMUSG00000064210	Ano6	anoctamin 6 [Source:MGI Symbol;Acc:MGI:2145890]	15	95688724	95872632	1	protein_coding	10811.2	0.283785	0.25665	0.049355	5.74986	8.93151e-09	5.76872e-06
ENSMUSG00000053675.9	ENSMUSG00000053675	Tgm5	transglutaminase 5 [Source:MGI Symbol;Acc:MGI:1921426]	2	120876592	120916322	-1	protein_coding	217.731	0.894204	0.809817	0.155837	5.73808	9.57559e-09	5.95566e-06
ENSMUSG00000095799.2	ENSMUSG00000095799	Eif1ad10	eukaryotic translation initiation factor 1A domain containing 10 [Source:MGI Symbol;Acc:MGI:3644018]	12	88216436	88216870	-1	protein_coding	335.825	1.16327	1.00378	0.209121	5.56265	2.65705e-08	1.59357e-05
ENSMUSG00000032572.10	ENSMUSG00000032572	Col6a4	collagen, type VI, alpha 4 [Source:MGI Symbol;Acc:MGI:1915803]	9	105866653	105973982	-1	protein_coding	62.7634	2.34073	1.94755	0.424034	5.52015	3.38712e-08	1.96138e-05
ENSMUSG00000072934.11	ENSMUSG00000072934	Trpc5os	transient receptor potential cation channel, subfamily C, member 5, opposite strand [Source:MGI Symbol;Acc:MGI:3641805]	X	143239577	143260062	1	protein_coding	47.2294	1.51771	1.23564	0.277208	5.47499	4.37542e-08	2.44921e-05
ENSMUSG00000040152.9	ENSMUSG00000040152	Thbs1	thrombospondin 1 [Source:MGI Symbol;Acc:MGI:98737]	2	117942357	117957614	1	protein_coding	148645	0.806653	0.722834	0.148544	5.43039	5.62305e-08	2.96615e-05
ENSMUSG00000046169.11	ENSMUSG00000046169	Adamts6	a disintegrin-like and metallopeptidase (reprolysin type) with thrombospondin type 1 motif, 6 [Source:MGI Symbol;Acc:MGI:1347348]	13	104424343	104633203	1	protein_coding	2463.79	0.760756	0.68186	0.140116	5.42947	5.65216e-08	2.96615e-05
ENSMUSG00000073375.4	ENSMUSG00000073375	Lrrc30	leucine rich repeat containing 30 [Source:MGI Symbol;Acc:MGI:2685172]	17	67937959	67939718	-1	protein_coding	69.4454	1.30894	1.09167	0.24137	5.42296	5.86213e-08	2.98311e-05
ENSMUSG00000024939.7	ENSMUSG00000024939	Fam89b	family with sequence similarity 89, member B [Source:MGI Symbol;Acc:MGI:106595]	19	5778115	5779681	-1	protein_coding	1796.15	-0.458084	-0.394088	0.084659	-5.41093	6.26974e-08	3.0967e-05
ENSMUSG00000024304.15	ENSMUSG00000024304	Cdh2	cadherin 2 [Source:MGI Symbol;Acc:MGI:88355]	18	16721934	16942303	-1	protein_coding	8436.44	0.545502	0.473486	0.101174	5.39171	6.97911e-08	3.34858e-05
ENSMUSG00000043866.12	ENSMUSG00000043866	Taf10	TATA-box binding protein associated factor 10 [Source:MGI Symbol;Acc:MGI:1346320]	7	105388600	105393568	-1	protein_coding	2044.99	-0.601382	-0.525585	0.112678	-5.33719	9.43988e-08	4.40344e-05
ENSMUSG00000039156.20	ENSMUSG00000039156	Stim2	stromal interaction molecule 2 [Source:MGI Symbol;Acc:MGI:2151156]	5	54155841	54278399	1	protein_coding	1934.07	-0.714215	-0.633734	0.134265	-5.31945	1.0408e-07	4.72384e-05
ENSMUSG00000075122.6	ENSMUSG00000075122	Cd80	CD80 antigen [Source:MGI Symbol;Acc:MGI:101775]	16	38275923	38316697	1	protein_coding	882.062	1.22574	1.0271	0.231207	5.30149	1.14863e-07	5.07606e-05
ENSMUSG00000021185.17	ENSMUSG00000021185	Dglucy	D-glutamate cyclase [Source:MGI Symbol;Acc:MGI:2444813]	12	100745316	100863240	1	protein_coding	2910.59	0.573362	0.496466	0.108367	5.29091	1.21712e-07	5.24079e-05
ENSMUSG00000027288.17	ENSMUSG00000027288	Zfp106	zinc finger protein 106 [Source:MGI Symbol;Acc:MGI:1270153]	2	120337301	120394324	-1	protein_coding	11843.5	-0.640779	-0.559143	0.122544	-5.22899	1.70439e-07	6.98095e-05
ENSMUSG00000051674.16	ENSMUSG00000051674	Dcun1d4	DCN1, defective in cullin neddylation 1, domain containing 4 (S. cerevisiae) [Source:MGI Symbol;Acc:MGI:2140972]	5	73638343	73718137	1	protein_coding	1101.24	-1.00813	-0.872779	0.192653	-5.23289	1.66881e-07	6.98095e-05
ENSMUSG00000054580.15	ENSMUSG00000054580	Pla2r1	phospholipase A2 receptor 1 [Source:MGI Symbol;Acc:MGI:102468]	2	60247887	60383652	-1	protein_coding	299.743	0.854499	0.749612	0.165227	5.17167	2.32011e-07	9.27658e-05
ENSMUSG00000024659.16	ENSMUSG00000024659	Anxa1	annexin A1 [Source:MGI Symbol;Acc:MGI:96819]	19	20350792	20368308	-1	protein_coding	21791.8	-1.10205	-0.928534	0.215881	-5.10489	3.30995e-07	0.000129265
ENSMUSG00000026142.16	ENSMUSG00000026142	Rhbdd1	rhomboid domain containing 1 [Source:MGI Symbol;Acc:MGI:1924117]	1	82294173	82423087	1	protein_coding	1602.24	-0.529331	-0.446204	0.104229	-5.07854	3.80353e-07	0.000145165
ENSMUSG00000068587.11	ENSMUSG00000068587	Mgam	maltase-glucoamylase [Source:MGI Symbol;Acc:MGI:1203495]	6	40605765	40746057	1	protein_coding	50.414	1.32281	1.06276	0.261639	5.05587	4.28428e-07	0.00015988
ENSMUSG00000033576.13	ENSMUSG00000033576	Apol6	apolipoprotein L 6 [Source:MGI Symbol;Acc:MGI:1919189]	15	76928929	76941306	1	protein_coding	116.969	1.56559	1.20611	0.31097	5.03454	4.78991e-07	0.000174863
ENSMUSG00000074513.10	ENSMUSG00000074513	Arfip1	ADP-ribosylation factor interacting protein 1 [Source:MGI Symbol;Acc:MGI:1277120]	3	84403400	84489932	-1	protein_coding	2965.94	-0.51523	-0.428132	0.103983	-4.95493	7.23579e-07	0.000258533
ENSMUSG00000054266.3	ENSMUSG00000054266	Serpinb9d	serine (or cysteine) peptidase inhibitor, clade B, member 9d [Source:MGI Symbol;Acc:MGI:894667]	13	33376942	33387112	1	protein_coding	41.6148	1.50281	1.15284	0.30363	4.94947	7.44152e-07	0.000260345
ENSMUSG00000034723.12	ENSMUSG00000034723	Tmx4	thioredoxin-related transmembrane protein 4 [Source:MGI Symbol;Acc:MGI:106558]	2	134436105	134486065	-1	protein_coding	2331.84	0.352515	0.297841	0.0713285	4.94213	7.72754e-07	0.000264834
ENSMUSG00000022246.15	ENSMUSG00000022246	Rai14	retinoic acid induced 14 [Source:MGI Symbol;Acc:MGI:1922896]	15	10569055	10714710	-1	protein_coding	11750.1	-0.360853	-0.303826	0.0731528	-4.93287	8.10308e-07	0.00027215
ENSMUSG00000042650.4	ENSMUSG00000042650	Alkbh5	alkB homolog 5, RNA demethylase [Source:MGI Symbol;Acc:MGI:2144489]	11	60427207	60449338	1	protein_coding	9226.88	-0.360127	-0.302833	0.0732703	-4.91505	8.8762e-07	0.000292271
ENSMUSG00000041058.16	ENSMUSG00000041058	Wwp1	WW domain containing E3 ubiquitin protein ligase 1 [Source:MGI Symbol;Acc:MGI:1861728]	4	19608303	19708993	-1	protein_coding	2093.43	-0.363543	-0.304162	0.0746626	-4.86914	1.12087e-06	0.000361976
ENSMUSG00000086995.2	ENSMUSG00000086995	Gm13544	predicted gene 13544 [Source:MGI Symbol;Acc:MGI:3649668]	2	58166791	58176914	1	lncRNA	263.27	0.619159	0.516854	0.127831	4.84359	1.27515e-06	0.000404031
ENSMUSG00000037805.16	ENSMUSG00000037805	Rpl10a	ribosomal protein L10A [Source:MGI Symbol;Acc:MGI:1343877]	17	28547445	28550007	1	protein_coding	25262.1	-0.482128	-0.394714	0.0996186	-4.83974	1.30009e-06	0.000404304
ENSMUSG00000023191.10	ENSMUSG00000023191	P3h3	prolyl 3-hydroxylase 3 [Source:MGI Symbol;Acc:MGI:1315208]	6	124818052	124834715	-1	protein_coding	102.655	0.882999	0.742933	0.183874	4.80219	1.56941e-06	0.000462559
ENSMUSG00000036298.11	ENSMUSG00000036298	Slc2a13	solute carrier family 2 (facilitated glucose transporter), member 13 [Source:MGI Symbol;Acc:MGI:2146030]	15	91151899	91457464	-1	protein_coding	175.864	0.860255	0.725105	0.179141	4.80211	1.57005e-06	0.000462559
ENSMUSG00000031146.7	ENSMUSG00000031146	Plp2	proteolipid protein 2 [Source:MGI Symbol;Acc:MGI:1298382]	X	7534180	7537629	-1	protein_coding	9886.15	-0.393498	-0.324377	0.0819006	-4.80459	1.55073e-06	0.000462559
ENSMUSG00000025323.11	ENSMUSG00000025323	Sp4	trans-acting transcription factor 4 [Source:MGI Symbol;Acc:MGI:107595]	12	118198668	118265175	-1	protein_coding	296.081	-0.988857	-0.817281	0.207199	-4.77249	1.81959e-06	0.000526833
ENSMUSG00000084350.2	ENSMUSG00000084350	Znf41-ps	ZNF41, pseudogene [Source:MGI Symbol;Acc:MGI:1917255]	4	145551807	145556512	1	unprocessed_pseudogene	47.5465	1.20673	0.953707	0.253143	4.76701	1.86979e-06	0.000532193
ENSMUSG00000035395.12	ENSMUSG00000035395	Dcaf8l	DDB1 and CUL4 associated factor 8 like [Source:MGI Symbol;Acc:MGI:101758]	X	88447454	88453295	-1	protein_coding	1122.38	0.42561	0.346908	0.0893638	4.76267	1.91047e-06	0.000534709
ENSMUSG00000023800.16	ENSMUSG00000023800	Tiam2	T cell lymphoma invasion and metastasis 2 [Source:MGI Symbol;Acc:MGI:1344338]	17	3376848	3581619	1	protein_coding	3502.18	0.334695	0.28012	0.0703826	4.75537	1.9808e-06	0.000545304
ENSMUSG00000028961.16	ENSMUSG00000028961	Pgd	phosphogluconate dehydrogenase [Source:MGI Symbol;Acc:MGI:97553]	4	149234448	149251228	-1	protein_coding	12479	-0.482736	-0.390495	0.101893	-4.73768	2.16183e-06	0.000585542
ENSMUSG00000001918.18	ENSMUSG00000001918	Slc1a5	solute carrier family 1 (neutral amino acid transporter), member 5 [Source:MGI Symbol;Acc:MGI:105305]	7	16515265	16532199	1	protein_coding	1277.41	-0.446154	-0.359801	0.0950139	-4.69567	2.65733e-06	0.000708327
ENSMUSG00000026817.15	ENSMUSG00000026817	Ak1	adenylate kinase 1 [Source:MGI Symbol;Acc:MGI:87977]	2	32511770	32525070	1	protein_coding	8200.3	0.409635	0.332313	0.0873264	4.69085	2.72071e-06	0.00071389
ENSMUSG00000106847.2	ENSMUSG00000106847	Peg13	paternally expressed 13 [Source:MGI Symbol;Acc:MGI:2663476]	15	72677449	72682173	-1	lncRNA	924.901	0.420641	0.339623	0.0900596	4.6707	3.00176e-06	0.000762456
ENSMUSG00000029003.12	ENSMUSG00000029003	Mad2l2	MAD2 mitotic arrest deficient-like 2 [Source:MGI Symbol;Acc:MGI:1919140]	4	148214841	148230156	1	protein_coding	687.918	-0.447898	-0.359949	0.0959345	-4.66879	3.02977e-06	0.000762456
ENSMUSG00000003849.9	ENSMUSG00000003849	Nqo1	NAD(P)H dehydrogenase, quinone 1 [Source:MGI Symbol;Acc:MGI:103187]	8	108114857	108129838	-1	protein_coding	3405.98	-0.96576	-0.788031	0.206891	-4.66796	3.04201e-06	0.000762456
ENSMUSG00000039813.15	ENSMUSG00000039813	Tbc1d2	TBC1 domain family, member 2 [Source:MGI Symbol;Acc:MGI:2652885]	4	46604390	46650209	-1	protein_coding	350.942	1.07296	0.855552	0.230749	4.64988	3.32129e-06	0.000808325
ENSMUSG00000111058.3	ENSMUSG00000111058	Gm36033	predicted gene, 36033 [Source:MGI Symbol;Acc:MGI:5595192]	9	63833937	63849084	-1	lncRNA	78.5735	1.0411	0.83559	0.223887	4.65012	3.31744e-06	0.000808325
ENSMUSG00000023020.4	ENSMUSG00000023020	Cox14	cytochrome c oxidase assembly protein 14 [Source:MGI Symbol;Acc:MGI:1913629]	15	99623528	99627413	1	protein_coding	2409.41	-0.38171	-0.310552	0.0821616	-4.64585	3.38681e-06	0.000812495
ENSMUSG00000041220.11	ENSMUSG00000041220	Elovl6	ELOVL family member 6, elongation of long chain fatty acids (yeast) [Source:MGI Symbol;Acc:MGI:2156528]	3	129326004	129432144	1	protein_coding	3634.31	-0.614305	-0.49714	0.132608	-4.63251	3.61266e-06	0.000854469
ENSMUSG00000026235.15	ENSMUSG00000026235	Epha4	Eph receptor A4 [Source:MGI Symbol;Acc:MGI:98277]	1	77343822	77491725	-1	protein_coding	672.599	0.816388	0.671107	0.176493	4.6256	3.73509e-06	0.000859224
ENSMUSG00000046432.13	ENSMUSG00000046432	Bex3	brain expressed X-linked 3 [Source:MGI Symbol;Acc:MGI:1338016]	X	135171002	135172727	1	protein_coding	4514.3	-0.344927	-0.283945	0.0745414	-4.62732	3.70425e-06	0.000859224
ENSMUSG00000048232.13	ENSMUSG00000048232	Fbxo10	F-box protein 10 [Source:MGI Symbol;Acc:MGI:2686937]	4	45034247	45084604	-1	protein_coding	1109.72	-0.509599	-0.405972	0.110354	-4.61785	3.87731e-06	0.000868155
ENSMUSG00000120732.1	ENSMUSG00000120732		novel transcript	6	38664447	38666027	-1	lncRNA	419.245	-0.66111	-0.537667	0.143161	-4.61796	3.87524e-06	0.000868155
ENSMUSG00000024827.11	ENSMUSG00000024827	Gldc	glycine decarboxylase [Source:MGI Symbol;Acc:MGI:1341155]	19	30075847	30152829	-1	protein_coding	96.0976	0.914622	0.743364	0.198608	4.60516	4.12149e-06	0.000906944
ENSMUSG00000022757.20	ENSMUSG00000022757	Tfg	Trk-fused gene [Source:MGI Symbol;Acc:MGI:1338041]	16	56510695	56537813	-1	protein_coding	4438.18	-0.326691	-0.270366	0.070979	-4.60264	4.17169e-06	0.000906944
ENSMUSG00000020472.15	ENSMUSG00000020472	Zkscan17	zinc finger with KRAB and SCAN domains 17 [Source:MGI Symbol;Acc:MGI:2679270]	11	59376346	59417577	-1	protein_coding	3616.68	-0.424853	-0.339814	0.0923472	-4.60061	4.21257e-06	0.000906944
ENSMUSG00000044770.15	ENSMUSG00000044770	Scml4	Scm polycomb group protein like 4 [Source:MGI Symbol;Acc:MGI:2446140]	10	42736366	42836776	1	protein_coding	45.1156	1.73231	1.17305	0.37711	4.59365	4.35568e-06	0.000925885
ENSMUSG00000005397.9	ENSMUSG00000005397	Nid1	nidogen 1 [Source:MGI Symbol;Acc:MGI:97342]	13	13612136	13686854	1	protein_coding	46581.5	0.777077	0.633827	0.169652	4.58042	4.64051e-06	0.000974101
ENSMUSG00000061859.18	ENSMUSG00000061859	Patj	PATJ, crumbs cell polarity complex component [Source:MGI Symbol;Acc:MGI:1277960]	4	98284022	98607840	1	protein_coding	169.857	0.743466	0.603593	0.16299	4.56142	5.08077e-06	0.00105335
ENSMUSG00000097053.2	ENSMUSG00000097053	Gm1972	predicted pseudogene 1972 [Source:MGI Symbol;Acc:MGI:3780140]	10	22100179	22129718	1	unprocessed_pseudogene	20.1477	-2.80863	-1.56358	0.621113	-4.52194	6.12768e-06	0.0012549
ENSMUSG00000066150.13	ENSMUSG00000066150	Slc31a1	solute carrier family 31, member 1 [Source:MGI Symbol;Acc:MGI:1333843]	4	62278964	62310006	1	protein_coding	3880.35	-0.277648	-0.233074	0.0614962	-4.51488	6.33517e-06	0.00126988
ENSMUSG00000056692.14	ENSMUSG00000056692	Ilrun	inflammation and lipid regulator with UBA-like and NBR1-like domains [Source:MGI Symbol;Acc:MGI:106281]	17	27970209	28039622	-1	protein_coding	5199.14	-0.323361	-0.265519	0.0716517	-4.51295	6.39321e-06	0.00126988
ENSMUSG00000026159.14	ENSMUSG00000026159	Agfg1	ArfGAP with FG repeats 1 [Source:MGI Symbol;Acc:MGI:1333754]	1	82817204	82878903	1	protein_coding	5198.87	-0.323697	-0.265721	0.0717444	-4.51181	6.42765e-06	0.00126988
ENSMUSG00000024769.8	ENSMUSG00000024769	Cdc42bpg	CDC42 binding protein kinase gamma (DMPK-like) [Source:MGI Symbol;Acc:MGI:2652845]	19	6356486	6375682	1	protein_coding	901.486	0.864609	0.689134	0.192913	4.48186	7.39958e-06	0.0014449
ENSMUSG00000000627.16	ENSMUSG00000000627	Sema4f	sema domain, immunoglobulin domain (Ig), TM domain, and short cytoplasmic domain [Source:MGI Symbol;Acc:MGI:1340055]	6	82888866	82916750	-1	protein_coding	86.1158	2.24103	1.30286	0.502476	4.45997	8.19694e-06	0.0015822
ENSMUSG00000042182.17	ENSMUSG00000042182	Bend6	BEN domain containing 6 [Source:MGI Symbol;Acc:MGI:2444572]	1	33891133	33946897	-1	protein_coding	686.721	-0.549576	-0.425363	0.124165	-4.42617	9.59231e-06	0.00180993
ENSMUSG00000032965.12	ENSMUSG00000032965	Ift57	intraflagellar transport 57 [Source:MGI Symbol;Acc:MGI:1921166]	16	49519596	49585489	1	protein_coding	1648.51	-0.597524	-0.464936	0.13497	-4.4271	9.55077e-06	0.00180993
ENSMUSG00000062647.17	ENSMUSG00000062647	Rpl7a	ribosomal protein L7A [Source:MGI Symbol;Acc:MGI:1353472]	2	26800776	26803330	1	protein_coding	45478.8	-0.509634	-0.393542	0.115237	-4.42248	9.75762e-06	0.00182066
ENSMUSG00000027570.16	ENSMUSG00000027570	Col9a3	collagen, type IX, alpha 3 [Source:MGI Symbol;Acc:MGI:894686]	2	180239583	180263982	1	protein_coding	87.9748	1.45803	0.984439	0.330367	4.41336	1.01779e-05	0.00187821
ENSMUSG00000059456.14	ENSMUSG00000059456	Ptk2b	PTK2 protein tyrosine kinase 2 beta [Source:MGI Symbol;Acc:MGI:104908]	14	66390706	66518501	-1	protein_coding	1520.63	0.556674	0.429136	0.126454	4.40217	1.07173e-05	0.00189447
ENSMUSG00000024044.20	ENSMUSG00000024044	Epb41l3	erythrocyte membrane protein band 4.1 like 3 [Source:MGI Symbol;Acc:MGI:103008]	17	69382678	69596984	1	protein_coding	6545.25	0.364311	0.289818	0.0827027	4.40507	1.05751e-05	0.00189447
ENSMUSG00000020919.12	ENSMUSG00000020919	Stat5b	signal transducer and activator of transcription 5B [Source:MGI Symbol;Acc:MGI:103035]	11	100671557	100741550	-1	protein_coding	1013.21	-0.799861	-0.628567	0.181633	-4.40372	1.06412e-05	0.00189447
ENSMUSG00000023830.15	ENSMUSG00000023830	Igf2r	insulin-like growth factor 2 receptor [Source:MGI Symbol;Acc:MGI:96435]	17	12901293	12988551	-1	protein_coding	5150.41	-0.835078	-0.654998	0.189675	-4.40269	1.06916e-05	0.00189447
ENSMUSG00000112963.2	ENSMUSG00000112963	Gm6093	predicted gene 6093 [Source:MGI Symbol;Acc:MGI:3648840]	13	33746469	33753300	-1	lncRNA	225.594	1.90247	1.13076	0.432559	4.39817	1.09167e-05	0.00190962
ENSMUSG00000070509.16	ENSMUSG00000070509	Rgma	repulsive guidance molecule family member A [Source:MGI Symbol;Acc:MGI:2679262]	7	73025257	73069647	1	protein_coding	579.535	-0.927514	-0.717115	0.211402	-4.38744	1.14692e-05	0.0019856
ENSMUSG00000049643.16	ENSMUSG00000049643	2310022A10Rik	RIKEN cDNA 2310022A10 gene [Source:MGI Symbol;Acc:MGI:1913617]	7	27252658	27281524	1	protein_coding	1001.76	0.577192	0.44232	0.132275	4.36356	1.27962e-05	0.00219272
ENSMUSG00000058558.13	ENSMUSG00000058558	Rpl5	ribosomal protein L5 [Source:MGI Symbol;Acc:MGI:102854]	5	108048368	108056871	1	protein_coding	17949.3	-0.448807	-0.344526	0.103112	-4.35262	1.34518e-05	0.00228177
ENSMUSG00000099364.3	ENSMUSG00000099364	5730419F03Rik	RIKEN cDNA 5730419F03 gene [Source:MGI Symbol;Acc:MGI:1917787]	1	78571663	78588078	-1	lncRNA	16.6492	2.17279	1.16384	0.500126	4.34448	1.39605e-05	0.00232117
ENSMUSG00000043991.6	ENSMUSG00000043991	Pura	purine rich element binding protein A [Source:MGI Symbol;Acc:MGI:103079]	18	36414150	36425588	1	protein_coding	1716.47	-0.334826	-0.268009	0.0770655	-4.34469	1.3947e-05	0.00232117
ENSMUSG00000101111.2	ENSMUSG00000101111	Gm28437	predicted gene 28437 [Source:MGI Symbol;Acc:MGI:5579143]	1	24652270	24653052	-1	unprocessed_pseudogene	116635	0.532569	0.404553	0.122879	4.33411	1.46353e-05	0.00240951
ENSMUSG00000070522.5	ENSMUSG00000070522	Gm6505	predicted pseudogene 6505 [Source:MGI Symbol;Acc:MGI:3648080]	3	28818862	28819509	-1	processed_pseudogene	15.6008	-4.73651	-0.770725	1.10596	-4.28272	1.8462e-05	0.00301003
ENSMUSG00000061436.16	ENSMUSG00000061436	Hipk2	homeodomain interacting protein kinase 2 [Source:MGI Symbol;Acc:MGI:1314872]	6	38671325	38853099	-1	protein_coding	2041.52	-0.670216	-0.507677	0.15679	-4.27462	1.91467e-05	0.00309163
ENSMUSG00000034544.18	ENSMUSG00000034544	Rsrc1	arginine/serine-rich coiled-coil 1 [Source:MGI Symbol;Acc:MGI:1914130]	3	66888723	67265729	1	protein_coding	2002.83	-0.550165	-0.412658	0.128782	-4.27206	1.93676e-05	0.00309753
ENSMUSG00000025650.14	ENSMUSG00000025650	Col7a1	collagen, type VII, alpha 1 [Source:MGI Symbol;Acc:MGI:88462]	9	108782654	108813943	1	protein_coding	21188	1.05648	0.764903	0.247728	4.26468	2.00189e-05	0.00317149
ENSMUSG00000028017.8	ENSMUSG00000028017	Egf	epidermal growth factor [Source:MGI Symbol;Acc:MGI:95290]	3	129471214	129548965	-1	protein_coding	104.149	1.01595	0.733845	0.240284	4.22811	2.35657e-05	0.0036985
ENSMUSG00000037972.8	ENSMUSG00000037972	Snn	stannin [Source:MGI Symbol;Acc:MGI:1276549]	16	10878809	10892849	1	protein_coding	2549.79	-0.735649	-0.549864	0.174485	-4.21611	2.48551e-05	0.00386474
ENSMUSG00000069516.9	ENSMUSG00000069516	Lyz2	lysozyme 2 [Source:MGI Symbol;Acc:MGI:96897]	10	117113236	117118226	-1	protein_coding	41.7259	1.27412	0.837699	0.302829	4.20739	2.58342e-05	0.00397981
ENSMUSG00000027412.13	ENSMUSG00000027412	Lpin3	lipin 3 [Source:MGI Symbol;Acc:MGI:1891342]	2	160722590	160747922	1	protein_coding	877.151	0.679449	0.505081	0.161633	4.20365	2.62649e-05	0.00397981
ENSMUSG00000021959.17	ENSMUSG00000021959	Lats2	large tumor suppressor 2 [Source:MGI Symbol;Acc:MGI:1354386]	14	57927119	57995845	-1	protein_coding	2394.81	0.505006	0.373563	0.120145	4.20329	2.63061e-05	0.00397981
ENSMUSG00000039662.17	ENSMUSG00000039662	Icmt	isoprenylcysteine carboxyl methyltransferase [Source:MGI Symbol;Acc:MGI:1888594]	4	152381684	152391578	1	protein_coding	2856.66	-0.454357	-0.33881	0.108168	-4.20049	2.66343e-05	0.00399348
ENSMUSG00000022505.10	ENSMUSG00000022505	Emp2	epithelial membrane protein 2 [Source:MGI Symbol;Acc:MGI:1098726]	16	10099613	10131832	-1	protein_coding	3406.53	-0.75839	-0.5633	0.180741	-4.19599	2.71677e-05	0.00403741
ENSMUSG00000037946.12	ENSMUSG00000037946	Fgd3	FYVE, RhoGEF and PH domain containing 3 [Source:MGI Symbol;Acc:MGI:1353657]	13	49415030	49473787	-1	protein_coding	2909.43	0.520815	0.382645	0.124628	4.17896	2.92842e-05	0.00428334
ENSMUSG00000028552.14	ENSMUSG00000028552	Eps15	epidermal growth factor receptor pathway substrate 15 [Source:MGI Symbol;Acc:MGI:104583]	4	109137465	109245014	1	protein_coding	4082.74	-0.417413	-0.313567	0.0998933	-4.17859	2.93327e-05	0.00428334
ENSMUSG00000034403.17	ENSMUSG00000034403	Pja1	praja ring finger ubiquitin ligase 1 [Source:MGI Symbol;Acc:MGI:1101765]	X	98509340	98514879	-1	protein_coding	2432.6	-0.262277	-0.213573	0.0630727	-4.15833	3.20576e-05	0.00464089
ENSMUSG00000027692.17	ENSMUSG00000027692	Tnik	TRAF2 and NCK interacting kinase [Source:MGI Symbol;Acc:MGI:1916264]	3	28317363	28730007	1	protein_coding	29.8226	2.33495	0.959679	0.562456	4.15134	3.30538e-05	0.0047442
ENSMUSG00000000340.11	ENSMUSG00000000340	Dbt	dihydrolipoamide branched chain transacylase E2 [Source:MGI Symbol;Acc:MGI:105386]	3	116306719	116343630	1	protein_coding	877.074	-0.727255	-0.531121	0.175573	-4.14218	3.44018e-05	0.00489584
ENSMUSG00000037111.10	ENSMUSG00000037111	Setd7	SET domain containing (lysine methyltransferase) 7 [Source:MGI Symbol;Acc:MGI:1920501]	3	51422740	51468300	-1	protein_coding	6740.39	-0.38221	-0.289332	0.0924189	-4.13562	3.53993e-05	0.00499546
ENSMUSG00000010290.8	ENSMUSG00000010290	AI597479	expressed sequence AI597479 [Source:MGI Symbol;Acc:MGI:2138299]	1	43137870	43155107	1	protein_coding	1157.29	-0.369222	-0.280902	0.0894894	-4.12587	3.69328e-05	0.00516844
ENSMUSG00000097495.2	ENSMUSG00000097495	Gm26651	predicted gene, 26651 [Source:MGI Symbol;Acc:MGI:5477145]	13	52127250	52130619	1	lncRNA	63.3279	1.16209	0.763879	0.282116	4.11921	3.80175e-05	0.00527627
ENSMUSG00000031903.8	ENSMUSG00000031903	Pla2g15	phospholipase A2, group XV [Source:MGI Symbol;Acc:MGI:2178076]	8	106877031	106891347	1	protein_coding	952.795	0.432938	0.317806	0.105821	4.09122	4.29116e-05	0.00590668
ENSMUSG00000034457.11	ENSMUSG00000034457	Eda2r	ectodysplasin A2 receptor [Source:MGI Symbol;Acc:MGI:2442860]	X	96377446	96420822	-1	protein_coding	2320.27	0.753152	0.53511	0.185227	4.06611	4.78052e-05	0.00652676
ENSMUSG00000090793.3	ENSMUSG00000090793	Gm6650	predicted gene 6650 [Source:MGI Symbol;Acc:MGI:3644295]	5	13861256	13864466	1	unprocessed_pseudogene	37.0864	1.40274	0.795933	0.346081	4.05322	5.05167e-05	0.00684135
ENSMUSG00000084349.4	ENSMUSG00000084349	Rpl3-ps1	ribosomal protein L3, pseudogene 1 [Source:MGI Symbol;Acc:MGI:3644217]	X	13068810	13070019	1	processed_pseudogene	33746.6	-0.416322	-0.304751	0.102903	-4.04579	5.21481e-05	0.00700578
ENSMUSG00000011752.8	ENSMUSG00000011752	Pgam1	phosphoglycerate mutase 1 [Source:MGI Symbol;Acc:MGI:97552]	19	41900362	41907099	1	protein_coding	39305.6	-0.349097	-0.264806	0.0863458	-4.04301	5.27691e-05	0.00703295
ENSMUSG00000027394.14	ENSMUSG00000027394	Ttl	tubulin tyrosine ligase [Source:MGI Symbol;Acc:MGI:1916987]	2	128907862	128938203	1	protein_coding	1830.41	-0.297907	-0.233402	0.0737596	-4.03889	5.37036e-05	0.00710114
ENSMUSG00000038327.9	ENSMUSG00000038327	Serpinb9f	serine (or cysteine) peptidase inhibitor, clade B, member 9f [Source:MGI Symbol;Acc:MGI:894671]	13	33508060	33519353	1	protein_coding	56.5336	1.6942	0.814316	0.419954	4.03426	5.47735e-05	0.00718603
ENSMUSG00000049515.13	ENSMUSG00000049515	Espnl	espin-like [Source:MGI Symbol;Acc:MGI:2685402]	1	91249797	91276028	1	protein_coding	27.0902	1.31471	0.76057	0.327198	4.01807	5.86755e-05	0.00763828
ENSMUSG00000073771.12	ENSMUSG00000073771	Btbd19	BTB (POZ) domain containing 19 [Source:MGI Symbol;Acc:MGI:1925861]	4	116976416	116982922	-1	protein_coding	853.406	0.669526	0.467813	0.16684	4.01298	5.99575e-05	0.00768601
ENSMUSG00000001630.14	ENSMUSG00000001630	Stk38l	serine/threonine kinase 38 like [Source:MGI Symbol;Acc:MGI:1922250]	6	146626493	146680310	1	protein_coding	1035.84	0.458696	0.327877	0.11429	4.01342	5.98449e-05	0.00768601
ENSMUSG00000081051.5	ENSMUSG00000081051	Gm15427	predicted pseudogene 15427 [Source:MGI Symbol;Acc:MGI:3642341]	1	95426346	95426876	1	processed_pseudogene	692.916	-0.848659	-0.582699	0.211591	-4.01084	6.05034e-05	0.00769723
ENSMUSG00000025921.8	ENSMUSG00000025921	Rdh10	retinol dehydrogenase 10 (all-trans) [Source:MGI Symbol;Acc:MGI:1924238]	1	16175998	16203958	1	protein_coding	2085.26	0.465873	0.33169	0.116275	4.00665	6.15858e-05	0.00771799
ENSMUSG00000062175.14	ENSMUSG00000062175	Tgif2	TGFB-induced factor homeobox 2 [Source:MGI Symbol;Acc:MGI:1915299]	2	156681927	156697490	1	protein_coding	627.273	-0.66691	-0.465129	0.166405	-4.00775	6.12995e-05	0.00771799
ENSMUSG00000031109.17	ENSMUSG00000031109	Enox2	ecto-NOX disulfide-thiol exchanger 2 [Source:MGI Symbol;Acc:MGI:2384799]	X	48098584	48377136	-1	protein_coding	682.188	0.419446	0.302695	0.105198	3.9872	6.68566e-05	0.00831647
ENSMUSG00000079029.3	ENSMUSG00000079029	Eif1ad7	eukaryotic translation initiation factor 1A domain containing 7 [Source:MGI Symbol;Acc:MGI:3648257]	12	88237410	88241270	-1	protein_coding	1635.18	1.1656	0.705099	0.29316	3.97598	7.00914e-05	0.0084571
ENSMUSG00000001864.14	ENSMUSG00000001864	Aif1l	allograft inflammatory factor 1-like [Source:MGI Symbol;Acc:MGI:1919598]	2	31840151	31863454	1	protein_coding	4272.63	0.442009	0.31534	0.111053	3.98017	6.88661e-05	0.0084571
ENSMUSG00000025260.11	ENSMUSG00000025260	Hsd17b10	hydroxysteroid (17-beta) dehydrogenase 10 [Source:MGI Symbol;Acc:MGI:1333871]	X	150784841	150787438	1	protein_coding	2380.15	-0.333851	-0.252681	0.0839686	-3.9759	7.01124e-05	0.0084571
ENSMUSG00000021540.17	ENSMUSG00000021540	Smad5	SMAD family member 5 [Source:MGI Symbol;Acc:MGI:1328787]	13	56850823	56890190	1	protein_coding	3409.87	-0.335022	-0.253307	0.0842913	-3.97457	7.05052e-05	0.0084571
ENSMUSG00000041995.9	ENSMUSG00000041995	Zbed3	zinc finger, BED type containing 3 [Source:MGI Symbol;Acc:MGI:1919364]	13	95460120	95474349	1	protein_coding	1242.46	-0.392719	-0.286694	0.0987342	-3.97753	6.96337e-05	0.0084571
ENSMUSG00000005674.10	ENSMUSG00000005674	Tomm40l	translocase of outer mitochondrial membrane 40-like [Source:MGI Symbol;Acc:MGI:3589112]	1	171043580	171050083	-1	protein_coding	1371.89	-0.445627	-0.315591	0.112642	-3.95612	7.61759e-05	0.00906097
ENSMUSG00000023068.17	ENSMUSG00000023068	Nus1	NUS1 dehydrodolichyl diphosphate synthase subunit [Source:MGI Symbol;Acc:MGI:1196365]	10	52293643	52316279	1	protein_coding	4149.71	-0.462543	-0.325361	0.116959	-3.95474	7.66187e-05	0.00906097
ENSMUSG00000070867.5	ENSMUSG00000070867	Trabd2b	TraB domain containing 2B [Source:MGI Symbol;Acc:MGI:3650152]	4	114263921	114472295	1	protein_coding	208.822	0.692248	0.471675	0.175263	3.94978	7.82238e-05	0.0091861
ENSMUSG00000053025.14	ENSMUSG00000053025	Sv2b	synaptic vesicle glycoprotein 2 b [Source:MGI Symbol;Acc:MGI:1927338]	7	74764642	74959010	-1	protein_coding	23.14	1.33666	0.717039	0.339883	3.93269	8.39992e-05	0.00979582
ENSMUSG00000070047.15	ENSMUSG00000070047	Fat1	FAT atypical cadherin 1 [Source:MGI Symbol;Acc:MGI:109168]	8	45388484	45505294	1	protein_coding	11932.1	0.455517	0.319119	0.115932	3.92917	8.52382e-05	0.0098592
ENSMUSG00000002997.16	ENSMUSG00000002997	Prkar2b	protein kinase, cAMP dependent regulatory, type II beta [Source:MGI Symbol;Acc:MGI:97760]	12	32008475	32111295	-1	protein_coding	3591.46	-0.380284	-0.276665	0.0968179	-3.92783	8.57169e-05	0.0098592
ENSMUSG00000097145.7	ENSMUSG00000097145	9230114K14Rik	RIKEN cDNA 9230114K14 gene [Source:MGI Symbol;Acc:MGI:3041212]	5	52347997	52436376	1	lncRNA	221.473	1.24338	0.697013	0.316979	3.92259	8.76014e-05	0.0099398
ENSMUSG00000029381.17	ENSMUSG00000029381	Shroom3	shroom family member 3 [Source:MGI Symbol;Acc:MGI:1351655]	5	92831294	93113177	1	protein_coding	192.014	0.916937	0.593287	0.233684	3.92383	8.71516e-05	0.0099398
ENSMUSG00000020455.17	ENSMUSG00000020455	Trim11	tripartite motif-containing 11 [Source:MGI Symbol;Acc:MGI:2137355]	11	58868919	58882284	1	protein_coding	1850.63	0.392859	0.282881	0.100338	3.91535	9.02732e-05	0.0101742
ENSMUSG00000050628.7	ENSMUSG00000050628	Ubald2	UBA-like domain containing 2 [Source:MGI Symbol;Acc:MGI:1914635]	11	116324920	116329903	1	protein_coding	2786.12	-0.670878	-0.451016	0.171443	-3.91313	9.11092e-05	0.0102
ENSMUSG00000009563.17	ENSMUSG00000009563	Tor2a	torsin family 2, member A [Source:MGI Symbol;Acc:MGI:1353596]	2	32647246	32652256	1	protein_coding	1265.39	-0.404914	-0.288975	0.103645	-3.90674	9.35479e-05	0.0104036
ENSMUSG00000028567.9	ENSMUSG00000028567	Txndc12	thioredoxin domain containing 12 (endoplasmic reticulum) [Source:MGI Symbol;Acc:MGI:1913323]	4	108691798	108719324	1	protein_coding	2698.86	-0.29762	-0.227921	0.0763612	-3.89753	9.71805e-05	0.0107365
ENSMUSG00000030095.11	ENSMUSG00000030095	Tmem43	transmembrane protein 43 [Source:MGI Symbol;Acc:MGI:1921372]	6	91450685	91465445	1	protein_coding	8003.3	0.396974	0.283875	0.101897	3.89582	9.78666e-05	0.0107417
ENSMUSG00000044477.13	ENSMUSG00000044477	Zfand3	zinc finger, AN1-type domain 3 [Source:MGI Symbol;Acc:MGI:1096572]	17	30223707	30429802	1	protein_coding	3921.33	-0.588828	-0.395307	0.151331	-3.89099	9.98372e-05	0.0108868
ENSMUSG00000022263.11	ENSMUSG00000022263	Trio	triple functional domain (PTPRF interacting) [Source:MGI Symbol;Acc:MGI:1927230]	15	27730737	28025934	-1	protein_coding	8942.68	0.483268	0.330831	0.124472	3.88253	0.000103375	0.0111999
ENSMUSG00000037606.19	ENSMUSG00000037606	Osbpl5	oxysterol binding protein-like 5 [Source:MGI Symbol;Acc:MGI:1930265]	7	143242499	143310722	-1	protein_coding	2731.88	0.448629	0.311163	0.1156	3.88087	0.000104082	0.0112037
ENSMUSG00000031634.14	ENSMUSG00000031634	Ufsp2	UFM1-specific peptidase 2 [Source:MGI Symbol;Acc:MGI:1913679]	8	46428565	46449995	1	protein_coding	1657.54	-0.251835	-0.198848	0.0649173	-3.87933	0.000104745	0.0112037
ENSMUSG00000039253.8	ENSMUSG00000039253	Fn3krp	fructosamine 3 kinase related protein [Source:MGI Symbol;Acc:MGI:2679256]	11	121312227	121322114	1	protein_coding	723.617	-0.424169	-0.296759	0.109642	-3.86866	0.000109436	0.0116314
ENSMUSG00000033059.8	ENSMUSG00000033059	Pygb	brain glycogen phosphorylase [Source:MGI Symbol;Acc:MGI:97828]	2	150628655	150673678	1	protein_coding	2988.06	-0.412484	-0.29007	0.106758	-3.86372	0.000111672	0.0117944
ENSMUSG00000034818.18	ENSMUSG00000034818	Celf5	CUGBP, Elav-like family member 5 [Source:MGI Symbol;Acc:MGI:2442333]	10	81295061	81318543	-1	protein_coding	114.896	0.709603	0.461832	0.184378	3.84864	0.000118777	0.0124664
ENSMUSG00000045538.7	ENSMUSG00000045538	Ddx28	DEAD box helicase 28 [Source:MGI Symbol;Acc:MGI:1919236]	8	106736253	106738514	-1	protein_coding	480.882	-0.331782	-0.245317	0.086259	-3.84634	0.000119895	0.0125056
ENSMUSG00000000881.13	ENSMUSG00000000881	Dlg3	discs large MAGUK scaffold protein 3 [Source:MGI Symbol;Acc:MGI:1888986]	X	99811328	99862016	1	protein_coding	1664.98	-0.449698	-0.307946	0.117211	-3.83666	0.00012472	0.0129285
ENSMUSG00000083454.2	ENSMUSG00000083454	Gm13226	predicted gene 13226 [Source:MGI Symbol;Acc:MGI:3651282]	4	145303459	145303862	-1	processed_pseudogene	83.2861	-1.11482	-0.626498	0.290814	-3.83346	0.000126355	0.0130177
ENSMUSG00000072905.6	ENSMUSG00000072905	Eif1ad3	eukaryotic translation initiation factor 1A domain containing 3 [Source:MGI Symbol;Acc:MGI:3780185]	12	87840842	87844629	1	protein_coding	575.219	1.22264	0.642973	0.319477	3.827	0.000129714	0.0132823
ENSMUSG00000035861.7	ENSMUSG00000035861	Tmprss11b	transmembrane protease, serine 11B [Source:MGI Symbol;Acc:MGI:2442893]	5	86805490	86824221	-1	protein_coding	185.434	2.43182	0.564222	0.636171	3.8226	0.000132054	0.0134399
ENSMUSG00000049550.18	ENSMUSG00000049550	Clip1	CAP-GLY domain containing linker protein 1 [Source:MGI Symbol;Acc:MGI:1928401]	5	123715858	123822681	-1	protein_coding	5064.45	0.315324	0.234597	0.0826697	3.81426	0.000136591	0.0137351
ENSMUSG00000001280.14	ENSMUSG00000001280	Sp1	trans-acting transcription factor 1 [Source:MGI Symbol;Acc:MGI:98372]	15	102314578	102344839	1	protein_coding	7509.93	-0.317382	-0.235813	0.083179	-3.81565	0.000135822	0.0137351
ENSMUSG00000030353.16	ENSMUSG00000030353	Tead4	TEA domain family member 4 [Source:MGI Symbol;Acc:MGI:106907]	6	128201251	128277786	-1	protein_coding	549.325	-0.543048	-0.356809	0.142536	-3.80989	0.000139026	0.0138968
ENSMUSG00000010601.15	ENSMUSG00000010601	Apol7a	apolipoprotein L 7a [Source:MGI Symbol;Acc:MGI:1923011]	15	77272419	77283310	-1	protein_coding	100.551	0.958549	0.566234	0.252376	3.7981	0.00014581	0.0144887
ENSMUSG00000000386.18	ENSMUSG00000000386	Mx1	MX dynamin-like GTPase 1 [Source:MGI Symbol;Acc:MGI:97243]	16	97248235	97264107	-1	protein_coding	19.8185	2.18157	0.566876	0.575318	3.79194	0.000149477	0.0147657
ENSMUSG00000027327.17	ENSMUSG00000027327	1700037H04Rik	RIKEN cDNA 1700037H04 gene [Source:MGI Symbol;Acc:MGI:1914576]	2	130988244	131002001	-1	protein_coding	1985.58	-0.317252	-0.234444	0.0837443	-3.78834	0.000151658	0.0148936
ENSMUSG00000021211.5	ENSMUSG00000021211	Akr1c12	aldo-keto reductase family 1, member C12 [Source:MGI Symbol;Acc:MGI:1351661]	13	4318175	4329432	-1	protein_coding	164.767	0.498834	0.328018	0.132196	3.77344	0.000161012	0.0157202
ENSMUSG00000000355.14	ENSMUSG00000000355	Mcts1	malignant T cell amplified sequence 1 [Source:MGI Symbol;Acc:MGI:1916245]	X	37689455	37702303	1	protein_coding	954.378	0.398926	0.275827	0.105928	3.76602	0.000165874	0.0161013
ENSMUSG00000078776.10	ENSMUSG00000078776	9530053A07Rik	RIKEN cDNA 9530053A07 gene [Source:MGI Symbol;Acc:MGI:2442118]	7	27828891	27864236	1	protein_coding	70.273	1.1794	0.594913	0.314702	3.74767	0.000178482	0.0172256
ENSMUSG00000113971.2	ENSMUSG00000113971	Eif1ad4	eukaryotic translation initiation factor 1A domain containing 4 [Source:MGI Symbol;Acc:MGI:3780191]	12	87862140	87862574	1	protein_coding	27.744	1.98201	0.550036	0.529331	3.74438	0.000180842	0.0173536
ENSMUSG00000025584.18	ENSMUSG00000025584	Pde8a	phosphodiesterase 8A [Source:MGI Symbol;Acc:MGI:1277116]	7	80863344	80984281	1	protein_coding	462.62	0.911813	0.526265	0.244105	3.73533	0.00018747	0.0177048
ENSMUSG00000021144.15	ENSMUSG00000021144	Mta1	metastasis associated 1 [Source:MGI Symbol;Acc:MGI:2150037]	12	113061898	113100826	1	protein_coding	7142.85	-0.303469	-0.224309	0.0812697	-3.7341	0.000188387	0.0177048
ENSMUSG00000028411.16	ENSMUSG00000028411	Aptx	aprataxin [Source:MGI Symbol;Acc:MGI:1913658]	4	40682382	40703194	-1	protein_coding	827.314	-0.5477	-0.349108	0.146693	-3.73366	0.000188719	0.0177048
ENSMUSG00000085803.2	ENSMUSG00000085803	Gm12056	predicted gene 12056 [Source:MGI Symbol;Acc:MGI:3652309]	11	22684038	22687937	1	lncRNA	94.2553	-0.814152	-0.487148	0.217929	-3.73586	0.000187073	0.0177048
ENSMUSG00000110388.2	ENSMUSG00000110388	Gm30329	predicted gene, 30329 [Source:MGI Symbol;Acc:MGI:5589488]	8	79952559	79959853	1	lncRNA	75.6339	0.871266	0.506899	0.234011	3.72318	0.000196729	0.018152
ENSMUSG00000052296.8	ENSMUSG00000052296	Ppp6r1	protein phosphatase 6, regulatory subunit 1 [Source:MGI Symbol;Acc:MGI:2442163]	7	4634494	4662018	-1	protein_coding	4702.81	-0.234283	-0.183066	0.062923	-3.72332	0.000196618	0.018152
ENSMUSG00000027854.13	ENSMUSG00000027854	Sike1	suppressor of IKBKE 1 [Source:MGI Symbol;Acc:MGI:1913891]	3	102903024	102915775	1	protein_coding	1385.08	-0.491922	-0.318995	0.132048	-3.72531	0.000195074	0.018152
ENSMUSG00000031538.7	ENSMUSG00000031538	Plat	plasminogen activator, tissue [Source:MGI Symbol;Acc:MGI:97610]	8	23247743	23272860	1	protein_coding	3509.86	0.544791	0.344048	0.146909	3.70836	0.000208604	0.019069
ENSMUSG00000053830.5	ENSMUSG00000053830	Gm9923	predicted pseudogene 9923 [Source:MGI Symbol;Acc:MGI:3704365]	10	72145151	72146986	1	processed_pseudogene	19.9527	-8.1873	-0.111778	2.20804	-3.70796	0.000208939	0.019069
ENSMUSG00000020935.9	ENSMUSG00000020935	Dcakd	dephospho-CoA kinase domain containing [Source:MGI Symbol;Acc:MGI:1915337]	11	102884873	102919159	-1	protein_coding	4828.61	-0.554789	-0.346779	0.15029	-3.69147	0.000222961	0.0202389
ENSMUSG00000041025.16	ENSMUSG00000041025	Iffo2	intermediate filament family orphan 2 [Source:MGI Symbol;Acc:MGI:2140675]	4	139257859	139347693	1	protein_coding	3665.87	0.455423	0.296773	0.123553	3.68605	0.000227758	0.0204531
ENSMUSG00000064193.9	ENSMUSG00000064193	Gm4735	predicted gene 4735 [Source:MGI Symbol;Acc:MGI:3645521]	2	80667485	80668786	1	processed_pseudogene	27480.7	-0.324313	-0.23309	0.0879553	-3.68725	0.000226689	0.0204531
ENSMUSG00000037010.8	ENSMUSG00000037010	Apln	apelin [Source:MGI Symbol;Acc:MGI:1353624]	X	47114023	47123730	-1	protein_coding	2290.28	-0.423852	-0.281529	0.115036	-3.68451	0.000229141	0.0204602
ENSMUSG00000031290.15	ENSMUSG00000031290	Lrch2	leucine-rich repeats and calponin homology (CH) domain containing 2 [Source:MGI Symbol;Acc:MGI:2147870]	X	146253371	146337077	-1	protein_coding	1944.23	-0.551452	-0.343878	0.149719	-3.68326	0.000230274	0.0204602
ENSMUSG00000107603.2	ENSMUSG00000107603	Gm43921	predicted gene, 43921 [Source:MGI Symbol;Acc:MGI:5690313]	6	4506087	4507878	1	TEC	209.016	0.762739	0.447604	0.20734	3.67869	0.000234437	0.0207205
ENSMUSG00000000915.16	ENSMUSG00000000915	Hip1r	huntingtin interacting protein 1 related [Source:MGI Symbol;Acc:MGI:1352504]	5	124111691	124143621	1	protein_coding	2233.13	0.522312	0.327131	0.142421	3.66739	0.000245042	0.0215444
ENSMUSG00000053334.7	ENSMUSG00000053334	Ficd	FIC domain containing [Source:MGI Symbol;Acc:MGI:1098550]	5	113873864	113878661	1	protein_coding	428.542	0.549548	0.340153	0.149974	3.66428	0.000248034	0.0216594
ENSMUSG00000058546.9	ENSMUSG00000058546	Rpl23a	ribosomal protein L23A [Source:MGI Symbol;Acc:MGI:3040672]	11	78071758	78074410	-1	protein_coding	38363.4	-0.300062	-0.219159	0.0819089	-3.66336	0.000248929	0.0216594
ENSMUSG00000028738.15	ENSMUSG00000028738	Tas1r2	taste receptor, type 1, member 2 [Source:MGI Symbol;Acc:MGI:1933546]	4	139380849	139397591	1	protein_coding	32.47	1.6348	0.529073	0.446463	3.66166	0.000250585	0.0216911
ENSMUSG00000025473.17	ENSMUSG00000025473	Adam8	a disintegrin and metallopeptidase domain 8 [Source:MGI Symbol;Acc:MGI:107825]	7	139558845	139572475	-1	protein_coding	2642.74	0.816606	0.464602	0.22316	3.65929	0.000252919	0.0217809
ENSMUSG00000000823.17	ENSMUSG00000000823	Zfp512b	zinc finger protein 512B [Source:MGI Symbol;Acc:MGI:2685478]	2	181223896	181234596	-1	protein_coding	2251.1	0.431466	0.282426	0.118064	3.6545	0.000257688	0.0220784
ENSMUSG00000057193.9	ENSMUSG00000057193	Slc44a2	solute carrier family 44, member 2 [Source:MGI Symbol;Acc:MGI:1915932]	9	21231994	21266324	1	protein_coding	7958.81	0.347989	0.24291	0.0952929	3.65178	0.000260426	0.0221997
ENSMUSG00000020284.17	ENSMUSG00000020284	Cfap410	cilia and flagella associated protein 410 [Source:MGI Symbol;Acc:MGI:1915134]	10	77814358	77822739	1	protein_coding	1068.16	-0.317424	-0.227342	0.0870661	-3.64578	0.000266582	0.0226096
ENSMUSG00000046719.8	ENSMUSG00000046719	Nxph3	neurexophilin 3 [Source:MGI Symbol;Acc:MGI:1336188]	11	95400671	95405396	-1	protein_coding	21.8587	-1.3074	-0.53889	0.359343	-3.63832	0.000274427	0.0231581
ENSMUSG00000092019.5	ENSMUSG00000092019	Eif1ad6	eukaryotic translation initiation factor 1A domain containing 6 [Source:MGI Symbol;Acc:MGI:3782201]	12	87665639	87669725	1	protein_coding	161.399	0.91911	0.486502	0.253654	3.62348	0.000290664	0.0244056
ENSMUSG00000005124.11	ENSMUSG00000005124	Ccn4	cellular communication network factor 4 [Source:MGI Symbol;Acc:MGI:1197008]	15	66763169	66795050	1	protein_coding	16353.9	0.396274	0.263477	0.109404	3.6221	0.000292224	0.0244145
ENSMUSG00000102059.3	ENSMUSG00000102059	Gm20257	predicted gene, 20257 [Source:MGI Symbol;Acc:MGI:5012442]	1	58691751	58694992	1	transcribed_unprocessed_pseudogene	114.518	1.60013	0.503638	0.442072	3.61962	0.000295037	0.0244473
ENSMUSG00000086416.2	ENSMUSG00000086416	Gm14002	predicted gene 14002 [Source:MGI Symbol;Acc:MGI:3650401]	2	125049449	125059432	-1	lncRNA	288.617	0.785464	0.439861	0.217069	3.6185	0.00029631	0.0244473
ENSMUSG00000096472.3	ENSMUSG00000096472	Cdkn2d	cyclin dependent kinase inhibitor 2D [Source:MGI Symbol;Acc:MGI:105387]	9	21199706	21202703	-1	protein_coding	895.162	-0.493018	-0.306955	0.136271	-3.61792	0.000296984	0.0244473
ENSMUSG00000047747.11	ENSMUSG00000047747	Rnf150	ring finger protein 150 [Source:MGI Symbol;Acc:MGI:2443860]	8	83589985	83817897	1	protein_coding	760.77	-0.576669	-0.344783	0.159746	-3.60991	0.000306299	0.0250911
ENSMUSG00000050014.9	ENSMUSG00000050014	Apol10b	apolipoprotein L 10B [Source:MGI Symbol;Acc:MGI:3043522]	15	77468019	77480325	-1	protein_coding	808.636	0.540805	0.327132	0.150058	3.60398	0.000313379	0.0255465
ENSMUSG00000028524.22	ENSMUSG00000028524	Sgip1	SH3-domain GRB2-like (endophilin) interacting protein 1 [Source:MGI Symbol;Acc:MGI:1920344]	4	102598494	102830825	1	protein_coding	32.9428	0.926443	0.474188	0.258276	3.58703	0.000334464	0.0266192
ENSMUSG00000073787.5	ENSMUSG00000073787	Gm10575	predicted gene 10575 [Source:MGI Symbol;Acc:MGI:3708765]	7	141041394	141047684	-1	lncRNA	346.519	0.909276	0.47132	0.253212	3.59096	0.000329456	0.0266192
ENSMUSG00000020831.19	ENSMUSG00000020831	0610010K14Rik	RIKEN cDNA 0610010K14 gene [Source:MGI Symbol;Acc:MGI:1915609]	11	70126032	70128740	-1	protein_coding	844.905	-0.359636	-0.244258	0.100224	-3.58833	0.000332797	0.0266192
ENSMUSG00000027177.15	ENSMUSG00000027177	Hipk3	homeodomain interacting protein kinase 3 [Source:MGI Symbol;Acc:MGI:1314882]	2	104256826	104324791	-1	protein_coding	4686.11	-0.366589	-0.247555	0.102113	-3.59003	0.000330637	0.0266192
ENSMUSG00000002274.14	ENSMUSG00000002274	Metrn	meteorin, glial cell differentiation regulator [Source:MGI Symbol;Acc:MGI:1917333]	17	26012195	26016110	-1	protein_coding	1988.15	-0.530261	-0.319871	0.147826	-3.58705	0.000334436	0.0266192
ENSMUSG00000102893.2	ENSMUSG00000102893	Gm37855	predicted gene, 37855 [Source:MGI Symbol;Acc:MGI:5611083]	3	87065000	87069762	1	lncRNA	28.9953	1.20385	0.505636	0.33625	3.58022	0.000343302	0.0270661
ENSMUSG00000040396.13	ENSMUSG00000040396	Abhd13	abhydrolase domain containing 13 [Source:MGI Symbol;Acc:MGI:1916154]	8	10027707	10042155	1	protein_coding	1562.02	-0.348183	-0.238435	0.0972513	-3.58024	0.000343275	0.0270661
ENSMUSG00000035413.9	ENSMUSG00000035413	Tmem98	transmembrane protein 98 [Source:MGI Symbol;Acc:MGI:1923457]	11	80701001	80712859	1	protein_coding	1948.1	-0.306138	-0.218005	0.0855897	-3.57681	0.000347813	0.0272936
ENSMUSG00000112673.2	ENSMUSG00000112673	Gm7413	predicted gene 7413 [Source:MGI Symbol;Acc:MGI:3644069]	10	59707043	59707504	-1	processed_pseudogene	62.8657	-1.41667	-0.494165	0.396215	-3.57551	0.00034954	0.0273015
ENSMUSG00000037617.13	ENSMUSG00000037617	Spag1	sperm associated antigen 1 [Source:MGI Symbol;Acc:MGI:1349387]	15	36178245	36235767	1	protein_coding	811.228	0.433082	0.274958	0.121376	3.56809	0.000359588	0.0279563
ENSMUSG00000022454.18	ENSMUSG00000022454	Nell2	NEL-like 2 [Source:MGI Symbol;Acc:MGI:1858510]	15	94973111	95426440	-1	protein_coding	41.8506	1.05919	0.485886	0.297572	3.55945	0.000371633	0.0287596
ENSMUSG00000021023.15	ENSMUSG00000021023	Prorp	protein only RNase P catalytic subunit [Source:MGI Symbol;Acc:MGI:1913382]	12	55346362	55429318	1	protein_coding	519.925	-0.367553	-0.245626	0.103323	-3.55731	0.000374675	0.028862
ENSMUSG00000117029.2	ENSMUSG00000117029	Gm36201	predicted gene, 36201 [Source:MGI Symbol;Acc:MGI:5595360]	17	67866743	67936327	-1	lncRNA	9.32705	2.15957	0.378947	0.608091	3.55139	0.000383203	0.0293841
ENSMUSG00000084033.4	ENSMUSG00000084033	Gm7645	predicted gene 7645 [Source:MGI Symbol;Acc:MGI:3646877]	2	180933941	180934728	1	processed_pseudogene	6.34497	4.63801	0.147143	1.30728	3.54782	0.000388432	0.0296498
ENSMUSG00000023067.15	ENSMUSG00000023067	Cdkn1a	cyclin-dependent kinase inhibitor 1A (P21) [Source:MGI Symbol;Acc:MGI:104556]	17	29309950	29319701	1	protein_coding	10592.9	0.889961	0.445223	0.251745	3.53517	0.00040752	0.0308265
ENSMUSG00000004221.17	ENSMUSG00000004221	Ikbkg	inhibitor of kappaB kinase gamma [Source:MGI Symbol;Acc:MGI:1338074]	X	73436896	73497460	1	protein_coding	4337.25	0.524196	0.30996	0.14824	3.53612	0.000406045	0.0308265
ENSMUSG00000042357.3	ENSMUSG00000042357	Gjb5	gap junction protein, beta 5 [Source:MGI Symbol;Acc:MGI:95723]	4	127248602	127251974	-1	protein_coding	56.8276	1.22739	0.476318	0.347999	3.52698	0.000420323	0.031405
ENSMUSG00000047842.8	ENSMUSG00000047842	Diras2	DIRAS family, GTP-binding RAS-like 2 [Source:MGI Symbol;Acc:MGI:1915453]	13	52658416	52685315	-1	protein_coding	76.5301	0.912054	0.446725	0.2587	3.52553	0.000422633	0.031405
ENSMUSG00000061603.9	ENSMUSG00000061603	Akap6	A kinase (PRKA) anchor protein 6 [Source:MGI Symbol;Acc:MGI:3050566]	12	52746166	53202382	1	protein_coding	1041.94	0.413127	0.262497	0.117184	3.52546	0.000422753	0.031405
ENSMUSG00000051853.11	ENSMUSG00000051853	Arf3	ADP-ribosylation factor 3 [Source:MGI Symbol;Acc:MGI:99432]	15	98634515	98661095	-1	protein_coding	19112.8	-0.23154	-0.175356	0.0656972	-3.52435	0.000424519	0.031405
ENSMUSG00000074994.7	ENSMUSG00000074994	Qser1	glutamine and serine rich 1 [Source:MGI Symbol;Acc:MGI:2138986]	2	104585140	104647105	-1	protein_coding	3248.26	-0.356764	-0.238516	0.101221	-3.5246	0.000424122	0.031405
ENSMUSG00000025265.15	ENSMUSG00000025265	Fgd1	FYVE, RhoGEF and PH domain containing 1 [Source:MGI Symbol;Acc:MGI:104566]	X	149829146	149872517	1	protein_coding	2256.81	-0.290194	-0.207232	0.0823894	-3.52222	0.000427945	0.0315196
ENSMUSG00000014907.11	ENSMUSG00000014907	Naf1	nuclear assembly factor 1 ribonucleoprotein [Source:MGI Symbol;Acc:MGI:2682306]	8	67312869	67343216	1	protein_coding	1026.71	-0.816509	-0.418286	0.232252	-3.51562	0.000438725	0.0321725
ENSMUSG00000057762.7	ENSMUSG00000057762	Gm6169	predicted gene 6169 [Source:MGI Symbol;Acc:MGI:3646298]	13	97234716	97235745	-1	protein_coding	109.358	-1.13465	-0.468554	0.322956	-3.51332	0.000442543	0.0323114
ENSMUSG00000035673.11	ENSMUSG00000035673	Sbno2	strawberry notch 2 [Source:MGI Symbol;Acc:MGI:2448490]	10	79892826	79941405	-1	protein_coding	4232.38	0.2976	0.210288	0.0847921	3.50976	0.000448518	0.0326059
ENSMUSG00000032902.2	ENSMUSG00000032902	Slc16a1	solute carrier family 16 (monocarboxylic acid transporters), member 1 [Source:MGI Symbol;Acc:MGI:106013]	3	104545984	104565778	1	protein_coding	7390.02	-0.268275	-0.195251	0.0764791	-3.50782	0.000451795	0.0327026
ENSMUSG00000022296.11	ENSMUSG00000022296	Baalc	brain and acute leukemia, cytoplasmic [Source:MGI Symbol;Acc:MGI:1928704]	15	38740784	38816307	1	protein_coding	997.373	0.426089	0.266017	0.12151	3.50663	0.000453819	0.0327081
ENSMUSG00000120012.1	ENSMUSG00000120012		novel transcript	11	106391687	106393229	1	lncRNA	340.145	-0.624383	-0.345663	0.178304	-3.50178	0.000462158	0.0331668
ENSMUSG00000028389.13	ENSMUSG00000028389	Zfp37	zinc finger protein 37 [Source:MGI Symbol;Acc:MGI:99181]	4	62107777	62149284	-1	protein_coding	223.615	0.495692	0.293296	0.141615	3.50027	0.000464788	0.0332136
ENSMUSG00000038812.17	ENSMUSG00000038812	Trmt112	tRNA methyltransferase 11-2 [Source:MGI Symbol;Acc:MGI:1914924]	19	6887066	6888417	1	protein_coding	2017.99	-0.281318	-0.201466	0.0804765	-3.49565	0.000472908	0.0336506
ENSMUSG00000096803.2	ENSMUSG00000096803	Eif1ad16	eukaryotic translation initiation factor 1A domain containing 16 [Source:MGI Symbol;Acc:MGI:3779631]	12	87985107	87985541	-1	protein_coding	35.4642	1.43808	0.441819	0.41164	3.49354	0.00047667	0.0337752
ENSMUSG00000079215.9	ENSMUSG00000079215	Zfp664	zinc finger protein 664 [Source:MGI Symbol;Acc:MGI:2442505]	5	124939755	124979757	1	protein_coding	5233.94	-0.382179	-0.246734	0.109481	-3.49082	0.000481536	0.0339766
ENSMUSG00000030562.18	ENSMUSG00000030562	Nox4	NADPH oxidase 4 [Source:MGI Symbol;Acc:MGI:1354184]	7	86895304	87047918	1	protein_coding	442.224	0.479446	0.285239	0.137463	3.48782	0.000486974	0.0342166
ENSMUSG00000029442.19	ENSMUSG00000029442	Wdr66	WD repeat domain 66 [Source:MGI Symbol;Acc:MGI:1918495]	5	123390165	123465547	1	protein_coding	152.125	1.2418	0.453359	0.356235	3.48591	0.000490471	0.0343187
ENSMUSG00000004655.6	ENSMUSG00000004655	Aqp1	aquaporin 1 [Source:MGI Symbol;Acc:MGI:103201]	6	55313417	55325540	1	protein_coding	5031.72	-0.300924	-0.210409	0.0864343	-3.48154	0.000498542	0.0347386
ENSMUSG00000034295.11	ENSMUSG00000034295	Fhod3	formin homology 2 domain containing 3 [Source:MGI Symbol;Acc:MGI:1925847]	18	24841680	25266558	1	protein_coding	2342.72	0.457014	0.274591	0.131628	3.472	0.000516595	0.0358478
ENSMUSG00000120224.1	ENSMUSG00000120224		novel transcript	15	86097932	86098611	-1	lncRNA	695.89	-0.481646	-0.283955	0.13878	-3.47057	0.000519346	0.0358904
ENSMUSG00000024807.19	ENSMUSG00000024807	Syvn1	synovial apoptosis inhibitor 1, synoviolin [Source:MGI Symbol;Acc:MGI:1921376]	19	6096606	6103742	1	protein_coding	4595.86	0.309583	0.213453	0.0893942	3.46312	0.000533948	0.0367483
ENSMUSG00000021486.8	ENSMUSG00000021486	Prelid1	PRELI domain containing 1 [Source:MGI Symbol;Acc:MGI:1913744]	13	55468313	55473085	1	protein_coding	12795.1	-0.258024	-0.187811	0.0745745	-3.45995	0.000540271	0.0370318
ENSMUSG00000112006.3	ENSMUSG00000112006	Gm48633	predicted gene, 48633 [Source:MGI Symbol;Acc:MGI:6098238]	12	7920535	8000194	-1	lncRNA	17.3884	1.67722	0.38936	0.484917	3.45879	0.000542615	0.0370412
ENSMUSG00000026589.15	ENSMUSG00000026589	Sec16b	SEC16 homolog B (S. cerevisiae) [Source:MGI Symbol;Acc:MGI:2148802]	1	157334298	157395995	1	protein_coding	2408.05	0.738377	0.376419	0.213564	3.4574	0.00054542	0.0370477
ENSMUSG00000075040.10	ENSMUSG00000075040	Zfp408	zinc finger protein 408 [Source:MGI Symbol;Acc:MGI:2685857]	2	91474014	91480136	-1	protein_coding	1007.93	0.335157	0.224461	0.0969626	3.45656	0.000547123	0.0370477
ENSMUSG00000097572.4	ENSMUSG00000097572	Gm26797	predicted gene, 26797 [Source:MGI Symbol;Acc:MGI:5477291]	9	122124935	122139994	-1	lncRNA	24.308	1.75115	0.376725	0.506788	3.45539	0.000549498	0.0370591
ENSMUSG00000113948.2	ENSMUSG00000113948	Rpl17-ps3	ribosomal protein L17, pseudogene 3 [Source:MGI Symbol;Acc:MGI:3642206]	12	67557530	67558085	1	processed_pseudogene	6518.16	-0.476794	-0.279732	0.138137	-3.4516	0.000557264	0.0374325
ENSMUSG00000056270.4	ENSMUSG00000056270	Prr9	proline rich 9 [Source:MGI Symbol;Acc:MGI:1925680]	3	92029511	92031254	-1	protein_coding	2161.37	0.850201	0.404924	0.246421	3.4502	0.000560166	0.0374373
ENSMUSG00000100706.8	ENSMUSG00000100706	Gm19744	predicted gene, 19744 [Source:MGI Symbol;Acc:MGI:5011929]	8	49296512	49323573	1	lncRNA	43.0096	-2.31416	-0.298601	0.670883	-3.44942	0.000561793	0.0374373
ENSMUSG00000027997.10	ENSMUSG00000027997	Casp6	caspase 6 [Source:MGI Symbol;Acc:MGI:1312921]	3	129695074	129707752	1	protein_coding	1752.49	-0.291277	-0.203884	0.0845435	-3.44529	0.000570439	0.0378632
ENSMUSG00000092225.2	ENSMUSG00000092225	Gm2381	predicted gene 2381 [Source:MGI Symbol;Acc:MGI:3780549]	7	42466253	42516658	-1	protein_coding	320.743	0.441566	0.264958	0.12843	3.43819	0.000585608	0.0384248
ENSMUSG00000045128.10	ENSMUSG00000045128	Rpl18a	ribosomal protein L18A [Source:MGI Symbol;Acc:MGI:1924058]	8	71347366	71350056	-1	protein_coding	27537.2	-0.430776	-0.261062	0.125242	-3.43954	0.000582696	0.0384248
ENSMUSG00000055917.16	ENSMUSG00000055917	Zfp277	zinc finger protein 277 [Source:MGI Symbol;Acc:MGI:1890393]	12	40365045	40495901	-1	protein_coding	1190.36	-0.452011	-0.268843	0.13147	-3.43812	0.000585764	0.0384248
ENSMUSG00000055305.16	ENSMUSG00000055305	Zfp93	zinc finger protein 93 [Source:MGI Symbol;Acc:MGI:107611]	7	23969845	23977219	1	protein_coding	174.247	0.590463	0.319541	0.171926	3.4344	0.00059386	0.0388042
ENSMUSG00000016831.13	ENSMUSG00000016831	Tox4	TOX high mobility group box family member 4 [Source:MGI Symbol;Acc:MGI:1915389]	14	52516603	52533858	1	protein_coding	3048.7	-0.305323	-0.209655	0.0889942	-3.43082	0.00060177	0.0390174
ENSMUSG00000000058.7	ENSMUSG00000000058	Cav2	caveolin 2 [Source:MGI Symbol;Acc:MGI:107571]	6	17281184	17289114	1	protein_coding	2457.23	-0.336671	-0.223447	0.098105	-3.43174	0.000599714	0.0390174
ENSMUSG00000076433.5	ENSMUSG00000076433	Cep295nl	CEP295 N-terminal like [Source:MGI Symbol;Acc:MGI:1929713]	11	118223186	118233326	-1	protein_coding	88.3474	0.779878	0.380526	0.227397	3.42959	0.000604503	0.0390439
ENSMUSG00000004098.8	ENSMUSG00000004098	Col5a3	collagen, type V, alpha 3 [Source:MGI Symbol;Acc:MGI:1858212]	9	20681346	20726363	-1	protein_coding	2411.06	0.624773	0.330128	0.182389	3.42551	0.00061365	0.0393322
ENSMUSG00000048058.18	ENSMUSG00000048058	Ldlrad3	low density lipoprotein receptor class A domain containing 3 [Source:MGI Symbol;Acc:MGI:2138856]	2	101780548	102016730	-1	protein_coding	2889	-0.271052	-0.193061	0.0791085	-3.42633	0.000611798	0.0393322
ENSMUSG00000029027.10	ENSMUSG00000029027	Dffb	DNA fragmentation factor, beta subunit [Source:MGI Symbol;Acc:MGI:1196287]	4	154048906	154059583	-1	protein_coding	157.696	0.434677	0.26062	0.12704	3.42158	0.000622576	0.0397525
ENSMUSG00000042705.10	ENSMUSG00000042705	Commd10	COMM domain containing 10 [Source:MGI Symbol;Acc:MGI:1916706]	18	47091883	47367351	1	protein_coding	1545.2	-0.302279	-0.207589	0.0884154	-3.41885	0.000628873	0.0400025
ENSMUSG00000054312.7	ENSMUSG00000054312	Mrps21	mitochondrial ribosomal protein S21 [Source:MGI Symbol;Acc:MGI:1913542]	3	95769946	95778831	-1	protein_coding	1680.84	-0.41566	-0.253046	0.121682	-3.41595	0.000635596	0.0402776
ENSMUSG00000040552.9	ENSMUSG00000040552	C3ar1	complement component 3a receptor 1 [Source:MGI Symbol;Acc:MGI:1097680]	6	122824097	122833120	-1	protein_coding	149.994	0.614964	0.32417	0.180171	3.41321	0.000642014	0.0405314
ENSMUSG00000028266.18	ENSMUSG00000028266	Lmo4	LIM domain only 4 [Source:MGI Symbol;Acc:MGI:109360]	3	143894291	143910981	-1	protein_coding	1203.41	-0.359319	-0.231107	0.105378	-3.40981	0.000650074	0.0408865
ENSMUSG00000020286.14	ENSMUSG00000020286	1700093K21Rik	RIKEN cDNA 1700093K21 gene [Source:MGI Symbol;Acc:MGI:1914608]	11	23466203	23471155	-1	protein_coding	8.16018	2.17808	0.292088	0.639568	3.40554	0.000660324	0.0409182
ENSMUSG00000074502.5	ENSMUSG00000074502	Ubtfl1	upstream binding transcription factor, RNA polymerase I-like 1 [Source:MGI Symbol;Acc:MGI:3588290]	9	18315714	18324473	1	protein_coding	8.49238	2.28339	0.28071	0.670111	3.40748	0.000655659	0.0409182
ENSMUSG00000016487.16	ENSMUSG00000016487	Ppfibp1	PTPRF interacting protein, binding protein 1 (liprin beta 1) [Source:MGI Symbol;Acc:MGI:1914783]	6	146789985	146933523	1	protein_coding	17832.8	0.234102	0.172813	0.0687406	3.40559	0.000660217	0.0409182
ENSMUSG00000029836.16	ENSMUSG00000029836	Cbx3	chromobox 3 [Source:MGI Symbol;Acc:MGI:108515]	6	51447340	51460684	1	protein_coding	7576.35	-0.645501	-0.333385	0.189437	-3.40746	0.000655698	0.0409182
ENSMUSG00000003500.14	ENSMUSG00000003500	Impdh1	inosine monophosphate dehydrogenase 1 [Source:MGI Symbol;Acc:MGI:96567]	6	29200433	29216363	-1	protein_coding	4223.31	0.390453	0.242145	0.114866	3.39921	0.000675811	0.0417239
ENSMUSG00000045382.7	ENSMUSG00000045382	Cxcr4	chemokine (C-X-C motif) receptor 4 [Source:MGI Symbol;Acc:MGI:109563]	1	128515936	128520030	-1	protein_coding	317.651	0.771153	0.365523	0.227631	3.38773	0.000704734	0.0433502
ENSMUSG00000027463.15	ENSMUSG00000027463	Slc52a3	solute carrier protein family 52, member 3 [Source:MGI Symbol;Acc:MGI:1916948]	2	151838431	151851178	1	protein_coding	12.1087	1.56117	0.363861	0.461209	3.38496	0.000711886	0.0434717
ENSMUSG00000092178.3	ENSMUSG00000092178	Gm45351	predicted gene 45351 [Source:MGI Symbol;Acc:MGI:5791187]	7	9602807	9610893	-1	unprocessed_pseudogene	285.737	0.366024	0.231765	0.108128	3.3851	0.000711518	0.0434717
ENSMUSG00000098223.2	ENSMUSG00000098223	Gm4891	predicted gene 4891 [Source:MGI Symbol;Acc:MGI:3645744]	8	81660306	81661217	1	processed_pseudogene	9.39999	-2.61762	-0.234311	0.773882	-3.38246	0.000718402	0.0437106
ENSMUSG00000038205.13	ENSMUSG00000038205	Prkab2	protein kinase, AMP-activated, beta 2 non-catalytic subunit [Source:MGI Symbol;Acc:MGI:1336185]	3	97565509	97581128	1	protein_coding	1750.7	0.306261	0.207094	0.090624	3.37947	0.000726256	0.044029
ENSMUSG00000025935.11	ENSMUSG00000025935	Tram1	translocating chain-associating membrane protein 1 [Source:MGI Symbol;Acc:MGI:1919515]	1	13634922	13660134	-1	protein_coding	5017.45	-0.270239	-0.190241	0.0800829	-3.37449	0.000739513	0.0446713
ENSMUSG00000102224.6	ENSMUSG00000102224	4930447F24Rik	RIKEN cDNA 4930447F24 gene [Source:MGI Symbol;Acc:MGI:1924123]	9	108010917	108015766	1	lncRNA	139.134	-0.830103	-0.374125	0.246094	-3.37312	0.000743227	0.0447348
ENSMUSG00000042213.18	ENSMUSG00000042213	Zfand4	zinc finger, AN1-type domain 4 [Source:MGI Symbol;Acc:MGI:1914742]	6	116241183	116307263	1	protein_coding	408.722	0.476833	0.269512	0.141466	3.37067	0.000749867	0.0449733
ENSMUSG00000045659.19	ENSMUSG00000045659	Plekha7	pleckstrin homology domain containing, family A member 7 [Source:MGI Symbol;Acc:MGI:2445094]	7	115722720	115907611	-1	protein_coding	71.7003	1.11837	0.397039	0.332035	3.36823	0.000756538	0.0452119
ENSMUSG00000056629.17	ENSMUSG00000056629	Fkbp2	FK506 binding protein 2 [Source:MGI Symbol;Acc:MGI:95542]	19	6955109	6957869	-1	protein_coding	1801.72	-0.324189	-0.213651	0.0964017	-3.3629	0.000771294	0.0459303
ENSMUSG00000050945.9	ENSMUSG00000050945	Zfp438	zinc finger protein 438 [Source:MGI Symbol;Acc:MGI:2444919]	18	5210029	5334807	-1	protein_coding	146.037	0.458132	0.262066	0.136286	3.36156	0.000775041	0.0459903
ENSMUSG00000097148.3	ENSMUSG00000097148	Gm3839	predicted pseudogene 3839 [Source:MGI Symbol;Acc:MGI:3782011]	14	11113047	11189038	1	protein_coding	456.907	-1.15229	-0.388467	0.343763	-3.352	0.000802286	0.0474394
ENSMUSG00000114184.2	ENSMUSG00000114184	Gm7143	predicted gene 7143 [Source:MGI Symbol;Acc:MGI:3646528]	12	102832890	102833748	-1	processed_pseudogene	786.125	-0.510829	-0.277273	0.152704	-3.34522	0.000822184	0.0484236
ENSMUSG00000063875.7	ENSMUSG00000063875	Rps6-ps1	ribosomal protein S6, pseudogene 1 [Source:MGI Symbol;Acc:MGI:3809093]	15	76221816	76222562	1	processed_pseudogene	87.8342	-1.39798	-0.363663	0.418011	-3.34437	0.000824697	0.0484236
ENSMUSG00000050064.15	ENSMUSG00000050064	Zfp697	zinc finger protein 697 [Source:MGI Symbol;Acc:MGI:2139736]	3	98289777	98661128	1	protein_coding	659.599	0.623246	0.311347	0.186709	3.33806	0.000843649	0.0493637
ENSMUSG00000045838.10	ENSMUSG00000045838	Ccdc9b	coiled-coil domain containing 9B [Source:MGI Symbol;Acc:MGI:2685199]	2	118584639	118593142	-1	protein_coding	3564.79	0.604795	0.305504	0.18125	3.33679	0.000847508	0.0494174
ENSMUSG00000110866.2	ENSMUSG00000110866	Gm48362	predicted gene, 48362 [Source:MGI Symbol;Acc:MGI:6097831]	9	25766611	25770948	-1	lncRNA	142.85	1.2745	0.371861	0.382213	3.33453	0.000854434	0.0496424
ENSMUSG00000045672.16	ENSMUSG00000045672	Col27a1	collagen, type XXVII, alpha 1 [Source:MGI Symbol;Acc:MGI:2672118]	4	63132241	63253228	1	protein_coding	332.47	0.741458	0.342364	0.222444	3.33324	0.000858409	0.0496424
ENSMUSG00000120873.1	ENSMUSG00000120873		novel transcript	10	80235663	80237508	1	lncRNA	55.2867	0.704484	0.332977	0.211389	3.33265	0.000860236	0.0496424
ENSMUSG00000040270.17	ENSMUSG00000040270	Bach2	BTB and CNC homology, basic leucine zipper transcription factor 2 [Source:MGI Symbol;Acc:MGI:894679]	4	32238804	32586108	1	protein_coding	311.119	1.08399	0.378906	0.325715	3.32803	0.00087463	0.0501286
ENSMUSG00000060803.7	ENSMUSG00000060803	Gstp1	glutathione S-transferase, pi 1 [Source:MGI Symbol;Acc:MGI:95865]	19	4085407	4087985	-1	protein_coding	14579.4	-0.220966	-0.162951	0.0663889	-3.32836	0.000873577	0.0501286
ENSMUSG00000022750.19	ENSMUSG00000022750	Klhl22	kelch-like 22 [Source:MGI Symbol;Acc:MGI:1337995]	16	17577482	17611246	1	protein_coding	5802.15	-0.826333	-0.356902	0.248623	-3.32364	0.000888521	0.0507515
ENSMUSG00000032403.9	ENSMUSG00000032403	2300009A05Rik	RIKEN cDNA 2300009A05 gene [Source:MGI Symbol;Acc:MGI:1916728]	9	63301729	63306528	-1	protein_coding	301.855	-0.410754	-0.241882	0.123664	-3.32154	0.000895233	0.0509615
ENSMUSG00000055632.19	ENSMUSG00000055632	Hmcn2	hemicentin 2 [Source:MGI Symbol;Acc:MGI:2677838]	2	31204427	31350750	1	protein_coding	81.9363	1.38379	0.353173	0.416767	3.3203	0.000899202	0.0510145
ENSMUSG00000021768.16	ENSMUSG00000021768	Dusp13	dual specificity phosphatase 13 [Source:MGI Symbol;Acc:MGI:1351599]	14	21783462	21801249	-1	protein_coding	109.841	1.10781	0.371068	0.334535	3.31149	0.00092799	0.0517844
ENSMUSG00000105416.2	ENSMUSG00000105416	Gm42553	predicted gene 42553 [Source:MGI Symbol;Acc:MGI:5662690]	5	43216598	43218226	1	TEC	97.0853	0.679004	0.3215	0.20492	3.31351	0.000921342	0.0517844
ENSMUSG00000028426.11	ENSMUSG00000028426	Rad23b	RAD23 homolog B, nucleotide excision repair protein [Source:MGI Symbol;Acc:MGI:105128]	4	55350043	55392237	1	protein_coding	20881.8	-0.241967	-0.173569	0.0729964	-3.31478	0.000917143	0.0517844
ENSMUSG00000036960.11	ENSMUSG00000036960	Clca2	chloride channel accessory 2 [Source:MGI Symbol;Acc:MGI:2139758]	3	144776024	144805204	-1	protein_coding	17.9233	-2.56835	-0.211293	0.775216	-3.31307	0.000922772	0.0517844
ENSMUSG00000027465.14	ENSMUSG00000027465	Tbc1d20	TBC1 domain family, member 20 [Source:MGI Symbol;Acc:MGI:1914481]	2	152135748	152155916	1	protein_coding	3123.65	-0.410687	-0.240835	0.124021	-3.31143	0.000928191	0.0517844
ENSMUSG00000027011.15	ENSMUSG00000027011	Ube2e3	ubiquitin-conjugating enzyme E2E 3 [Source:MGI Symbol;Acc:MGI:107412]	2	78698468	78751637	1	protein_coding	1800.65	-0.429252	-0.246606	0.12971	-3.30932	0.000935233	0.0519712
ENSMUSG00000023990.19	ENSMUSG00000023990	Tfeb	transcription factor EB [Source:MGI Symbol;Acc:MGI:103270]	17	48047955	48103344	1	protein_coding	881.984	-0.443108	-0.250917	0.133927	-3.30857	0.000937729	0.0519712
ENSMUSG00000011257.20	ENSMUSG00000011257	Pabpc4	poly(A) binding protein, cytoplasmic 4 [Source:MGI Symbol;Acc:MGI:2385206]	4	123156144	123192718	1	protein_coding	9092.47	-0.460061	-0.255752	0.139214	-3.30472	0.000950729	0.0525184
ENSMUSG00000075033.5	ENSMUSG00000075033	Nxpe3	neurexophilin and PC-esterase domain family, member 3 [Source:MGI Symbol;Acc:MGI:2686598]	16	55660316	55715648	-1	protein_coding	342.055	-0.491698	-0.265259	0.148857	-3.30315	0.000956041	0.0526386
ENSMUSG00000021367.9	ENSMUSG00000021367	Edn1	endothelin 1 [Source:MGI Symbol;Acc:MGI:95283]	13	42454952	42461466	1	protein_coding	106.011	1.01652	0.366591	0.307952	3.3009	0.000963766	0.0528906
ENSMUSG00000031451.7	ENSMUSG00000031451	Gas6	growth arrest specific 6 [Source:MGI Symbol;Acc:MGI:95660]	8	13515374	13544490	-1	protein_coding	197.356	0.416687	0.24131	0.126372	3.2973	0.000976208	0.0532255
ENSMUSG00000021054.7	ENSMUSG00000021054	Sgpp1	sphingosine-1-phosphate phosphatase 1 [Source:MGI Symbol;Acc:MGI:2135760]	12	75761023	75782503	-1	protein_coding	1600	-0.631463	-0.305056	0.191501	-3.29743	0.000975725	0.0532255
ENSMUSG00000057666.19	ENSMUSG00000057666	Gapdh	glyceraldehyde-3-phosphate dehydrogenase [Source:MGI Symbol;Acc:MGI:95640]	6	125138678	125143430	-1	protein_coding	78065.6	-0.406403	-0.237916	0.12329	-3.29633	0.000979586	0.0532368
ENSMUSG00000024083.17	ENSMUSG00000024083	Pja2	praja ring finger ubiquitin ligase 2 [Source:MGI Symbol;Acc:MGI:2159342]	17	64588000	64638911	-1	protein_coding	6795.09	-0.242162	-0.17289	0.0734845	-3.29542	0.000982759	0.053237
ENSMUSG00000068232.4	ENSMUSG00000068232	Vmn1r42	vomeronasal 1 receptor 42 [Source:MGI Symbol;Acc:MGI:2148511]	6	89819555	89853395	-1	protein_coding	8.9517	2.05321	0.252563	0.624382	3.28838	0.00100765	0.05441
ENSMUSG00000022150.17	ENSMUSG00000022150	Dab2	disabled 2, mitogen-responsive phosphoprotein [Source:MGI Symbol;Acc:MGI:109175]	15	6329269	6470193	1	protein_coding	5191.97	-0.497586	-0.264698	0.151397	-3.28663	0.00101395	0.0545747
ENSMUSG00000050762.6	ENSMUSG00000050762	Prss27	protease, serine 27 [Source:MGI Symbol;Acc:MGI:2450123]	17	24257118	24264928	1	protein_coding	11.1729	1.46548	0.325781	0.44609	3.28517	0.00101921	0.0546826
ENSMUSG00000006014.17	ENSMUSG00000006014	Prg4	proteoglycan 4 (megakaryocyte stimulating factor, articular superficial zone protein) [Source:MGI Symbol;Acc:MGI:1891344]	1	150325163	150341916	-1	protein_coding	76.2836	1.42941	0.327943	0.435786	3.28007	0.00103781	0.0550041
ENSMUSG00000029135.11	ENSMUSG00000029135	Fosl2	fos-like antigen 2 [Source:MGI Symbol;Acc:MGI:102858]	5	32293145	32315186	1	protein_coding	5639.66	0.52292	0.271101	0.15943	3.27994	0.00103831	0.0550041
ENSMUSG00000022894.7	ENSMUSG00000022894	Adamts5	a disintegrin-like and metallopeptidase (reprolysin type) with thrombospondin type 1 motif, 5 (aggrecanase-2) [Source:MGI Symbol;Acc:MGI:1346321]	16	85653061	85698716	-1	protein_coding	422.827	0.442644	0.247547	0.134917	3.28086	0.00103491	0.0550041
ENSMUSG00000013698.13	ENSMUSG00000013698	Pea15a	proliferation and apoptosis adaptor protein 15A [Source:MGI Symbol;Acc:MGI:104799]	1	172024295	172034371	-1	protein_coding	8881.55	-0.364038	-0.222407	0.110981	-3.28018	0.00103741	0.0550041
ENSMUSG00000105775.2	ENSMUSG00000105775	Gm10290	predicted pseudogene 10290 [Source:MGI Symbol;Acc:MGI:3642597]	5	28743568	28744566	1	processed_pseudogene	61.4464	-1.46451	-0.32218	0.446859	-3.27735	0.00104785	0.0553353
ENSMUSG00000015846.16	ENSMUSG00000015846	Rxra	retinoid X receptor alpha [Source:MGI Symbol;Acc:MGI:98214]	2	27566452	27652969	1	protein_coding	2215.14	-0.421385	-0.24053	0.128623	-3.27613	0.00105241	0.0554018
ENSMUSG00000108506.2	ENSMUSG00000108506	Gm44705	predicted gene 44705 [Source:MGI Symbol;Acc:MGI:5753281]	7	79440035	79440373	-1	processed_pseudogene	94.759	-0.720632	-0.320965	0.220206	-3.27254	0.00106586	0.0559343
ENSMUSG00000025064.16	ENSMUSG00000025064	Col17a1	collagen, type XVII, alpha 1 [Source:MGI Symbol;Acc:MGI:88450]	19	47634783	47680533	-1	protein_coding	42.9844	0.869557	0.344324	0.266029	3.26865	0.0010806	0.0565313
ENSMUSG00000021262.16	ENSMUSG00000021262	Evl	Ena-vasodilator stimulated phosphoprotein [Source:MGI Symbol;Acc:MGI:1194884]	12	108520979	108654775	1	protein_coding	2484.73	-0.280678	-0.189577	0.0859227	-3.26664	0.00108833	0.056759
ENSMUSG00000030207.16	ENSMUSG00000030207	Fam234b	family with sequence similarity 234, member B [Source:MGI Symbol;Acc:MGI:1921775]	6	135174975	135221953	1	protein_coding	1233.01	0.299661	0.197105	0.0919378	3.25939	0.00111653	0.0573761
ENSMUSG00000000555.9	ENSMUSG00000000555	Itga5	integrin alpha 5 (fibronectin receptor alpha) [Source:MGI Symbol;Acc:MGI:96604]	15	103252713	103275190	-1	protein_coding	22557.8	0.251819	0.176012	0.0773041	3.25752	0.00112391	0.0573761
ENSMUSG00000022484.8	ENSMUSG00000022484	Hoxc10	homeobox C10 [Source:MGI Symbol;Acc:MGI:96192]	15	102875231	102880328	1	protein_coding	4070.33	-0.174103	-0.134301	0.0533963	-3.26058	0.00111185	0.0573761
ENSMUSG00000056851.15	ENSMUSG00000056851	Pcbp2	poly(rC) binding protein 2 [Source:MGI Symbol;Acc:MGI:108202]	15	102378974	102408496	1	protein_coding	31499.6	-0.29054	-0.193203	0.0892153	-3.25661	0.0011275	0.0573761
ENSMUSG00000021474.10	ENSMUSG00000021474	Sfxn1	sideroflexin 1 [Source:MGI Symbol;Acc:MGI:2137677]	13	54225888	54262361	1	protein_coding	3870.6	-0.311002	-0.201453	0.0954825	-3.25717	0.00112531	0.0573761
ENSMUSG00000030410.17	ENSMUSG00000030410	Dmwd	dystrophia myotonica-containing WD repeat motif [Source:MGI Symbol;Acc:MGI:94907]	7	18810152	18816701	1	protein_coding	2817.5	-0.428641	-0.24092	0.131499	-3.25966	0.00111544	0.0573761
ENSMUSG00000120717.1	ENSMUSG00000120717		novel transcript	3	69222241	69223823	-1	lncRNA	71.1621	-0.750058	-0.323756	0.230008	-3.26101	0.00111018	0.0573761
ENSMUSG00000097979.3	ENSMUSG00000097979	Gm4691	predicted gene 4691 [Source:MGI Symbol;Acc:MGI:3782871]	6	128179113	128180239	-1	transcribed_processed_pseudogene	428.963	-1.01478	-0.348954	0.311456	-3.25817	0.00112132	0.0573761
ENSMUSG00000011158.9	ENSMUSG00000011158	Brf1	BRF1, RNA polymerase III transcription initiation factor 90 kDa subunit [Source:MGI Symbol;Acc:MGI:1919558]	12	112923705	112964324	-1	protein_coding	2101.84	0.267097	0.182858	0.0821142	3.25275	0.00114293	0.0578108
ENSMUSG00000020250.12	ENSMUSG00000020250	Txnrd1	thioredoxin reductase 1 [Source:MGI Symbol;Acc:MGI:1354175]	10	82669785	82733546	1	protein_coding	14676.2	-0.654213	-0.300969	0.20112	-3.25285	0.00114256	0.0578108
ENSMUSG00000098789.8	ENSMUSG00000098789	Jmjd7	jumonji domain containing 7 [Source:MGI Symbol;Acc:MGI:3845785]	2	119857964	119863075	1	protein_coding	208.418	-0.496014	-0.258996	0.152625	-3.24988	0.00115456	0.0582237
ENSMUSG00000079260.4	ENSMUSG00000079260	Tmppe	transmembrane protein with metallophosphoesterase domain [Source:MGI Symbol;Acc:MGI:5317335]	9	114230173	114236344	1	protein_coding	306.27	0.367363	0.220171	0.113344	3.24113	0.00119056	0.0596806
ENSMUSG00000098111.2	ENSMUSG00000098111	Gm4654	predicted gene 4654 [Source:MGI Symbol;Acc:MGI:3782836]	14	103607901	103608882	-1	processed_pseudogene	75.0147	-1.20239	-0.334355	0.370937	-3.2415	0.00118903	0.0596806
ENSMUSG00000037613.17	ENSMUSG00000037613	Tnfrsf23	tumor necrosis factor receptor superfamily, member 23 [Source:MGI Symbol;Acc:MGI:1930269]	7	143219546	143239609	-1	protein_coding	1788.53	0.490271	0.255462	0.151501	3.2361	0.00121176	0.0605627
ENSMUSG00000020621.7	ENSMUSG00000020621	Rdh14	retinol dehydrogenase 14 (all-trans and 9-cis) [Source:MGI Symbol;Acc:MGI:1920402]	12	10440772	10445562	1	protein_coding	401.964	-0.462441	-0.247598	0.142977	-3.23438	0.00121908	0.060748
ENSMUSG00000109321.2	ENSMUSG00000109321	A330076H08Rik	RIKEN cDNA A330076H08 gene [Source:MGI Symbol;Acc:MGI:2443193]	7	61579885	61632106	-1	lncRNA	78.8486	0.943155	0.336157	0.291969	3.23033	0.00123649	0.061252
ENSMUSG00000090362.3	ENSMUSG00000090362	Vmn2r79	vomeronasal 2, receptor 79 [Source:MGI Symbol;Acc:MGI:3646882]	7	86645323	86694149	1	protein_coding	301.962	1.72646	0.267025	0.53445	3.23035	0.00123637	0.061252
ENSMUSG00000006435.17	ENSMUSG00000006435	Neurl1a	neuralized E3 ubiquitin protein ligase 1A [Source:MGI Symbol;Acc:MGI:1334263]	19	47167259	47247880	1	protein_coding	981.089	0.585427	0.278535	0.181488	3.22571	0.0012566	0.0620652
ENSMUSG00000048520.17	ENSMUSG00000048520	Fbxl13	F-box and leucine-rich repeat protein 13 [Source:MGI Symbol;Acc:MGI:2443416]	5	21688845	21850632	-1	protein_coding	39.3906	0.953384	0.333604	0.29586	3.22242	0.00127113	0.0624943
ENSMUSG00000070604.6	ENSMUSG00000070604	Vsig10l	V-set and immunoglobulin domain containing 10 like [Source:MGI Symbol;Acc:MGI:1922940]	7	43112575	43121443	1	protein_coding	76.2413	1.1039	0.332271	0.342608	3.22206	0.00127274	0.0624943
ENSMUSG00000032198.10	ENSMUSG00000032198	Dock6	dedicator of cytokinesis 6 [Source:MGI Symbol;Acc:MGI:1914789]	9	21711156	21763931	-1	protein_coding	1470.09	0.474162	0.24891	0.147255	3.22002	0.00128183	0.0627574
ENSMUSG00000038274.14	ENSMUSG00000038274	Fau	Finkel-Biskis-Reilly murine sarcoma virus (FBR-MuSV) ubiquitously expressed (fox derived) [Source:MGI Symbol;Acc:MGI:102547]	19	6107874	6109554	1	protein_coding	18604.9	-0.255299	-0.17555	0.0794815	-3.21205	0.00131792	0.0643366
ENSMUSG00000081721.4	ENSMUSG00000081721	Gm13882	predicted gene 13882 [Source:MGI Symbol;Acc:MGI:3650052]	2	104121919	104122920	1	processed_pseudogene	227.493	-1.07693	-0.328269	0.335525	-3.20969	0.0013288	0.0646797
ENSMUSG00000043284.13	ENSMUSG00000043284	Tmem11	transmembrane protein 11 [Source:MGI Symbol;Acc:MGI:2144726]	11	60755278	60770098	-1	protein_coding	1349.76	-0.42525	-0.233986	0.132624	-3.20645	0.00134386	0.0652237
ENSMUSG00000050944.15	ENSMUSG00000050944	Efcab5	EF-hand calcium binding domain 5 [Source:MGI Symbol;Acc:MGI:2442440]	11	76980741	77079794	-1	protein_coding	42.2139	-3.35136	-0.127926	1.04595	-3.20412	0.00135475	0.0655628
ENSMUSG00000034194.19	ENSMUSG00000034194	R3hcc1	R3H domain and coiled-coil containing 1 [Source:MGI Symbol;Acc:MGI:1919093]	14	69934756	69945033	-1	protein_coding	1154.23	-0.296811	-0.192463	0.0926904	-3.20218	0.0013639	0.0657008
ENSMUSG00000024855.11	ENSMUSG00000024855	Pacs1	phosphofurin acidic cluster sorting protein 1 [Source:MGI Symbol;Acc:MGI:1277113]	19	5183186	5323147	-1	protein_coding	2166.13	-0.306736	-0.196217	0.0957994	-3.20186	0.00136542	0.0657008
ENSMUSG00000028974.14	ENSMUSG00000028974	Dffa	DNA fragmentation factor, alpha subunit [Source:MGI Symbol;Acc:MGI:1196227]	4	149188603	149205104	1	protein_coding	871.659	0.241224	0.168477	0.075378	3.20019	0.00137335	0.0658933
ENSMUSG00000046562.6	ENSMUSG00000046562	Unc119b	unc-119 lipid binding chaperone B [Source:MGI Symbol;Acc:MGI:2147162]	5	115260609	115273034	-1	protein_coding	3488.58	-0.277607	-0.184593	0.0867742	-3.19919	0.00137815	0.0659354
ENSMUSG00000086528.2	ENSMUSG00000086528	Gm15731	predicted gene 15731 [Source:MGI Symbol;Acc:MGI:3783174]	5	8087294	8102707	-1	lncRNA	10.3592	1.7507	0.250327	0.547668	3.19664	0.00139038	0.0661435
ENSMUSG00000018217.13	ENSMUSG00000018217	Pmp22	peripheral myelin protein 22 [Source:MGI Symbol;Acc:MGI:97631]	11	63019808	63050373	1	protein_coding	2139.52	-0.502452	-0.253027	0.157155	-3.19718	0.00138779	0.0661435
ENSMUSG00000033740.18	ENSMUSG00000033740	St18	suppression of tumorigenicity 18 [Source:MGI Symbol;Acc:MGI:2446700]	1	6557455	6931164	1	protein_coding	59.2044	1.45651	0.286239	0.455861	3.19508	0.00139794	0.066315
ENSMUSG00000034981.10	ENSMUSG00000034981	Parm1	prostate androgen-regulated mucin-like protein 1 [Source:MGI Symbol;Acc:MGI:2443349]	5	91665474	91774753	1	protein_coding	12.5364	1.58029	0.269535	0.495029	3.19231	0.00141139	0.0667155
ENSMUSG00000063245.12	ENSMUSG00000063245	Zfp993	zinc finger protein 993 [Source:MGI Symbol;Acc:MGI:3713585]	4	146695418	146742617	1	protein_coding	166.825	-1.01368	-0.322607	0.317598	-3.19171	0.00141432	0.0667155
ENSMUSG00000097989.2	ENSMUSG00000097989	Gm4335	predicted gene 4335 [Source:MGI Symbol;Acc:MGI:3782519]	15	93094476	93095479	1	processed_pseudogene	139.237	-0.80772	-0.311452	0.253226	-3.18972	0.00142411	0.066989
ENSMUSG00000066568.13	ENSMUSG00000066568	Lsm14a	LSM14A mRNA processing body assembly factor [Source:MGI Symbol;Acc:MGI:1914320]	7	34044071	34092740	-1	protein_coding	4233.43	-0.33504	-0.204994	0.105193	-3.18501	0.00144748	0.0678651
ENSMUSG00000022283.16	ENSMUSG00000022283	Pabpc1	poly(A) binding protein, cytoplasmic 1 [Source:MGI Symbol;Acc:MGI:1349722]	15	36595905	36609912	-1	protein_coding	99345.6	-0.417571	-0.229435	0.131132	-3.18435	0.00145082	0.0678651
ENSMUSG00000050395.10	ENSMUSG00000050395	Tnfsf15	tumor necrosis factor (ligand) superfamily, member 15 [Source:MGI Symbol;Acc:MGI:2180140]	4	63642840	63663350	-1	protein_coding	849.95	0.693348	0.291917	0.21799	3.18064	0.00146948	0.0684276
ENSMUSG00000092534.9	ENSMUSG00000092534	Pagr1b	PAXIP1 associated glutamate rich protein 1B [Source:MGI Symbol;Acc:MGI:5141883]	7	126600652	126615656	-1	protein_coding	15.1542	-4.03039	-0.0963595	1.26728	-3.18035	0.00147099	0.0684276
ENSMUSG00000062646.13	ENSMUSG00000062646	Ganc	glucosidase, alpha; neutral C [Source:MGI Symbol;Acc:MGI:1923301]	2	120234377	120292181	1	protein_coding	725.54	0.579752	0.268488	0.182339	3.17953	0.00147513	0.0684304
ENSMUSG00000031442.22	ENSMUSG00000031442	Mcf2l	mcf.2 transforming sequence-like [Source:MGI Symbol;Acc:MGI:103263]	8	12923806	13070905	1	protein_coding	506.546	0.732352	0.2979	0.230415	3.17841	0.00148087	0.0684484
ENSMUSG00000017713.10	ENSMUSG00000017713	Tha1	threonine aldolase 1 [Source:MGI Symbol;Acc:MGI:1919026]	11	117758778	117764307	-1	protein_coding	155.954	0.57653	0.267345	0.181454	3.17727	0.00148666	0.0684484
ENSMUSG00000030032.15	ENSMUSG00000030032	Wdr54	WD repeat domain 54 [Source:MGI Symbol;Acc:MGI:1922909]	6	83126342	83133379	-1	protein_coding	314.962	-0.44336	-0.235378	0.13955	-3.17706	0.00148774	0.0684484
ENSMUSG00000024581.14	ENSMUSG00000024581	Napg	N-ethylmaleimide sensitive fusion protein attachment protein gamma [Source:MGI Symbol;Acc:MGI:104561]	18	63110902	63132521	1	protein_coding	1925.57	0.349926	0.209073	0.110183	3.17586	0.00149395	0.0685462
ENSMUSG00000062825.16	ENSMUSG00000062825	Actg1	actin, gamma, cytoplasmic 1 [Source:MGI Symbol;Acc:MGI:87906]	11	120236516	120239368	-1	protein_coding	173669	-0.281768	-0.184869	0.0887745	-3.17398	0.00150365	0.068803
ENSMUSG00000057841.6	ENSMUSG00000057841	Rpl32	ribosomal protein L32 [Source:MGI Symbol;Acc:MGI:98038]	6	115782466	115785708	-1	protein_coding	22626	-0.300883	-0.192081	0.0948653	-3.17169	0.00151555	0.0691592
ENSMUSG00000045827.11	ENSMUSG00000045827	Serpinb9	serine (or cysteine) peptidase inhibitor, clade B, member 9 [Source:MGI Symbol;Acc:MGI:106603]	13	33187233	33201940	1	protein_coding	3030	0.37371	0.21564	0.11793	3.16892	0.00153006	0.0694439
ENSMUSG00000040725.14	ENSMUSG00000040725	Hnrnpul1	heterogeneous nuclear ribonucleoprotein U-like 1 [Source:MGI Symbol;Acc:MGI:2443517]	7	25420590	25454182	-1	protein_coding	10531.9	-0.286463	-0.186443	0.0903901	-3.16918	0.00152868	0.0694439
ENSMUSG00000022544.15	ENSMUSG00000022544	Eef2kmt	eukaryotic elongation factor 2 lysine methyltransferase [Source:MGI Symbol;Acc:MGI:1917761]	16	5062016	5073847	-1	protein_coding	880.433	-0.2679	-0.178614	0.0846928	-3.1632	0.00156046	0.0706327
ENSMUSG00000037253.9	ENSMUSG00000037253	Mex3c	mex3 RNA binding family member C [Source:MGI Symbol;Acc:MGI:2652843]	18	73706115	73725646	1	protein_coding	2798.96	-0.411794	-0.22489	0.130449	-3.15675	0.00159539	0.07202
ENSMUSG00000024319.19	ENSMUSG00000024319	Vps52	VPS52 GARP complex subunit [Source:MGI Symbol;Acc:MGI:1330304]	17	34174786	34186009	1	protein_coding	2521.09	0.413957	0.22519	0.131234	3.15434	0.00160863	0.072066
ENSMUSG00000015127.15	ENSMUSG00000015127	Unkl	unkempt family like zinc finger [Source:MGI Symbol;Acc:MGI:1921404]	17	25407371	25453417	1	protein_coding	676.301	0.310879	0.194535	0.0985527	3.15445	0.00160802	0.072066
ENSMUSG00000030706.18	ENSMUSG00000030706	Mrpl48	mitochondrial ribosomal protein L48 [Source:MGI Symbol;Acc:MGI:1289321]	7	100194958	100257508	-1	protein_coding	718.662	-0.311328	-0.194677	0.098702	-3.15422	0.00160929	0.072066
ENSMUSG00000078886.13	ENSMUSG00000078886	Gm2026	predicted gene 2026 [Source:MGI Symbol;Acc:MGI:3780195]	2	175757124	175772096	1	protein_coding	422.893	0.350977	0.207198	0.111439	3.14951	0.00163546	0.0730431
ENSMUSG00000117810.2	ENSMUSG00000117810	Gm8934	predicted gene 8934 [Source:MGI Symbol;Acc:MGI:3643402]	18	70780220	70781108	-1	processed_pseudogene	33.3223	-1.29331	-0.284521	0.411258	-3.14476	0.00166224	0.0740424
ENSMUSG00000016496.8	ENSMUSG00000016496	Cd274	CD274 antigen [Source:MGI Symbol;Acc:MGI:1926446]	19	29344855	29365495	1	protein_coding	22.4486	0.939478	0.304228	0.298971	3.14238	0.00167582	0.0743843
ENSMUSG00000101581.7	ENSMUSG00000101581	C430002N11Rik	RIKEN cDNA C430002N11 gene [Source:MGI Symbol;Acc:MGI:2442576]	9	96647615	96664530	1	lncRNA	19.3204	1.54612	0.25348	0.492179	3.14139	0.00168149	0.0743843
ENSMUSG00000022195.8	ENSMUSG00000022195	6030458C11Rik	RIKEN cDNA 6030458C11 gene [Source:MGI Symbol;Acc:MGI:1925127]	15	12808263	12824735	-1	protein_coding	3726.07	0.387979	0.216963	0.123517	3.14109	0.0016832	0.0743843
ENSMUSG00000078180.5	ENSMUSG00000078180	Gm20900	predicted gene, 20900 [Source:MGI Symbol;Acc:MGI:5434256]	13	120765730	120766201	-1	processed_pseudogene	473.268	-0.820766	-0.297136	0.261501	-3.13867	0.00169719	0.0748055
ENSMUSG00000021303.15	ENSMUSG00000021303	Gng4	guanine nucleotide binding protein (G protein), gamma 4 [Source:MGI Symbol;Acc:MGI:102703]	13	13958644	14002481	1	protein_coding	12.6038	5.5185	0.0594771	1.76151	3.13283	0.00173133	0.0761104
ENSMUSG00000113909.2	ENSMUSG00000113909	Gm36377	predicted gene, 36377 [Source:MGI Symbol;Acc:MGI:5595536]	13	70799124	70803906	-1	lncRNA	387.951	0.820297	0.294948	0.261942	3.1316	0.00173858	0.0762295
ENSMUSG00000111684.2	ENSMUSG00000111684	Gm8543	predicted gene 8543 [Source:MGI Symbol;Acc:MGI:3648878]	9	38985398	38987031	1	processed_pseudogene	40.5693	-1.1899	-0.289017	0.380101	-3.13049	0.00174515	0.0763185
ENSMUSG00000074733.15	ENSMUSG00000074733	Zfp950	zinc finger protein 950 [Source:MGI Symbol;Acc:MGI:2652824]	19	61042278	61129278	-1	protein_coding	875.069	1.52997	0.250508	0.489043	3.1285	0.001757	0.0763655
ENSMUSG00000106874.3	ENSMUSG00000106874	Gm20186	predicted gene, 20186 [Source:MGI Symbol;Acc:MGI:5012371]	6	18842933	18848532	-1	lncRNA	5045.71	0.4878	0.239668	0.155896	3.129	0.001754	0.0763655
ENSMUSG00000084131.2	ENSMUSG00000084131	Rpl3-ps2	ribosomal protein L3, pseudogene 2 [Source:MGI Symbol;Acc:MGI:3645345]	X	73214259	73215472	1	processed_pseudogene	109.731	-1.21626	-0.285655	0.388826	-3.12802	0.00175987	0.0763655
ENSMUSG00000007783.11	ENSMUSG00000007783	Cpt1c	carnitine palmitoyltransferase 1c [Source:MGI Symbol;Acc:MGI:2446526]	7	44608796	44624275	-1	protein_coding	232.473	0.687405	0.27646	0.220228	3.12134	0.00180033	0.0777306
ENSMUSG00000022008.5	ENSMUSG00000022008	Gpalpp1	GPALPP motifs containing 1 [Source:MGI Symbol;Acc:MGI:1914717]	14	76323676	76348200	-1	protein_coding	1772.29	-0.332557	-0.199267	0.106545	-3.12129	0.00180058	0.0777306
ENSMUSG00000106895.2	ENSMUSG00000106895	Gm4754	predicted gene 4754 [Source:MGI Symbol;Acc:MGI:3645925]	5	41499466	41500274	1	processed_pseudogene	81.5526	-0.948875	-0.296141	0.304235	-3.11889	0.00181531	0.0781652
ENSMUSG00000020758.16	ENSMUSG00000020758	Itgb4	integrin beta 4 [Source:MGI Symbol;Acc:MGI:96613]	11	115865535	115899238	1	protein_coding	232.369	1.29573	0.272167	0.416089	3.11408	0.00184522	0.0786446
ENSMUSG00000044636.7	ENSMUSG00000044636	Csrnp2	cysteine-serine-rich nuclear protein 2 [Source:MGI Symbol;Acc:MGI:2386852]	15	100377451	100393369	-1	protein_coding	1253.97	0.44933	0.229025	0.144297	3.11393	0.00184616	0.0786446
ENSMUSG00000001065.16	ENSMUSG00000001065	Zfp276	zinc finger protein (C2H2 type) 276 [Source:MGI Symbol;Acc:MGI:1888495]	8	123980934	123996484	1	protein_coding	1003.52	0.319252	0.194479	0.102527	3.11383	0.00184677	0.0786446
ENSMUSG00000045216.8	ENSMUSG00000045216	Hs6st1	heparan sulfate 6-O-sulfotransferase 1 [Source:MGI Symbol;Acc:MGI:1354958]	1	36107481	36145527	1	protein_coding	4246.94	-0.221395	-0.155479	0.0711288	-3.11259	0.00185454	0.0786446
ENSMUSG00000025231.18	ENSMUSG00000025231	Sufu	SUFU negative regulator of hedgehog signaling [Source:MGI Symbol;Acc:MGI:1345643]	19	46385335	46477243	1	protein_coding	1938.18	-0.355666	-0.205441	0.114253	-3.11296	0.00185221	0.0786446
ENSMUSG00000022018.8	ENSMUSG00000022018	Rgcc	regulator of cell cycle [Source:MGI Symbol;Acc:MGI:1913464]	14	79526196	79539085	-1	protein_coding	160.693	-0.738475	-0.281337	0.237223	-3.113	0.00185198	0.0786446
ENSMUSG00000022634.10	ENSMUSG00000022634	Yaf2	YY1 associated factor 2 [Source:MGI Symbol;Acc:MGI:1914307]	15	93182159	93234816	-1	protein_coding	2342.31	-0.326277	-0.195836	0.105178	-3.10213	0.00192134	0.0808874
ENSMUSG00000030629.16	ENSMUSG00000030629	Zfand6	zinc finger, AN1-type domain 6 [Source:MGI Symbol;Acc:MGI:1929510]	7	84262974	84339167	-1	protein_coding	2173.3	-0.360353	-0.20572	0.116194	-3.10131	0.00192669	0.0808874
ENSMUSG00000106755.2	ENSMUSG00000106755	Tpi-rs11	triosephosphate isomerase related sequence 11 [Source:MGI Symbol;Acc:MGI:98799]	6	127160372	127160681	-1	processed_pseudogene	14.6537	-1.51417	-0.242344	0.488212	-3.10147	0.00192563	0.0808874
ENSMUSG00000075254.13	ENSMUSG00000075254	Heg1	heart development protein with EGF-like domains 1 [Source:MGI Symbol;Acc:MGI:1924696]	16	33504740	33591946	1	protein_coding	2841.49	-0.524188	-0.243434	0.168931	-3.10298	0.00191583	0.0808874
ENSMUSG00000006418.18	ENSMUSG00000006418	Rnf114	ring finger protein 114 [Source:MGI Symbol;Acc:MGI:1933159]	2	167334565	167358093	1	protein_coding	1617.04	-0.349046	-0.202192	0.112702	-3.09706	0.00195448	0.0818493
ENSMUSG00000002010.18	ENSMUSG00000002010	Idh3g	isocitrate dehydrogenase 3 (NAD+), gamma [Source:MGI Symbol;Acc:MGI:1099463]	X	72822569	72830503	-1	protein_coding	4592.87	-0.411448	-0.218154	0.1329	-3.09591	0.00196209	0.0819635
ENSMUSG00000060938.15	ENSMUSG00000060938	Rpl26	ribosomal protein L26 [Source:MGI Symbol;Acc:MGI:106022]	11	68792409	68797815	1	protein_coding	4997.73	-0.435051	-0.223437	0.140582	-3.09465	0.00197044	0.082108
ENSMUSG00000034997.6	ENSMUSG00000034997	Htr2a	5-hydroxytryptamine (serotonin) receptor 2A [Source:MGI Symbol;Acc:MGI:109521]	14	74878280	74946934	1	protein_coding	15.111	1.33798	0.257094	0.4335	3.08645	0.00202561	0.0841981
ENSMUSG00000068744.13	ENSMUSG00000068744	Psrc1	proline/serine-rich coiled-coil 1 [Source:MGI Symbol;Acc:MGI:1913099]	3	108291155	108295547	1	protein_coding	2448.65	0.598467	0.254051	0.19401	3.08473	0.00203738	0.0844781
ENSMUSG00000060594.7	ENSMUSG00000060594	Layn	layilin [Source:MGI Symbol;Acc:MGI:2685357]	9	50965940	50988394	-1	protein_coding	514.643	-0.355699	-0.202901	0.11534	-3.0839	0.00204306	0.0845053
ENSMUSG00000074030.4	ENSMUSG00000074030	Exoc8	exocyst complex component 8 [Source:MGI Symbol;Acc:MGI:2142527]	8	125619847	125624444	-1	protein_coding	1154.02	0.235307	0.160635	0.0763654	3.08133	0.0020608	0.0850295
ENSMUSG00000044854.8	ENSMUSG00000044854	1700056E22Rik	RIKEN cDNA 1700056E22 gene [Source:MGI Symbol;Acc:MGI:1920613]	1	183765227	183766498	-1	protein_coding	52.7567	0.802407	0.27837	0.260518	3.08005	0.00206967	0.0851862
ENSMUSG00000024621.17	ENSMUSG00000024621	Csf1r	colony stimulating factor 1 receptor [Source:MGI Symbol;Acc:MGI:1339758]	18	61233670	61265221	1	protein_coding	40.9001	1.24408	0.263072	0.404483	3.07572	0.00209993	0.0856071
ENSMUSG00000022772.13	ENSMUSG00000022772	Senp5	SUMO/sentrin specific peptidase 5 [Source:MGI Symbol;Acc:MGI:2443596]	16	31778490	31822105	-1	protein_coding	3710.16	0.309245	0.188448	0.100569	3.07495	0.00210539	0.0856071
ENSMUSG00000003531.16	ENSMUSG00000003531	Dgcr6	DiGeorge syndrome critical region gene 6 [Source:MGI Symbol;Acc:MGI:1202877]	16	17870724	17889496	1	protein_coding	1213.27	-0.302938	-0.186499	0.0984647	-3.07662	0.00209365	0.0856071
ENSMUSG00000067873.12	ENSMUSG00000067873	Htatsf1	HIV TAT specific factor 1 [Source:MGI Symbol;Acc:MGI:1919709]	X	56098943	56112543	1	protein_coding	2921.66	-0.416001	-0.216876	0.135284	-3.07501	0.00210493	0.0856071
ENSMUSG00000109059.2	ENSMUSG00000109059	Gm9354	predicted gene 9354 [Source:MGI Symbol;Acc:MGI:3647598]	7	51107808	51108275	1	processed_pseudogene	77.6755	-0.8919	-0.281098	0.289988	-3.07564	0.0021005	0.0856071
ENSMUSG00000047894.3	ENSMUSG00000047894	Ang2	angiogenin, ribonuclease A family, member 2 [Source:MGI Symbol;Acc:MGI:104984]	14	51432781	51436605	-1	protein_coding	62.2075	0.82534	0.27686	0.268849	3.0699	0.00214128	0.0864389
ENSMUSG00000049858.9	ENSMUSG00000049858	Suox	sulfite oxidase [Source:MGI Symbol;Acc:MGI:2446117]	10	128505763	128509942	-1	protein_coding	1361.83	0.356237	0.201856	0.116021	3.07046	0.00213726	0.0864389
ENSMUSG00000014763.9	ENSMUSG00000014763	Fam120b	family with sequence similarity 120, member B [Source:MGI Symbol;Acc:MGI:1914794]	17	15616464	15653845	1	protein_coding	2262.34	-0.32536	-0.193114	0.105972	-3.07025	0.00213882	0.0864389
ENSMUSG00000118365.2	ENSMUSG00000118365	Gm41724	predicted gene, 41724 [Source:MGI Symbol;Acc:MGI:5624609]	18	52661733	52710397	1	lncRNA	473.181	0.70091	0.265687	0.228377	3.0691	0.00214708	0.0864649
ENSMUSG00000033307.8	ENSMUSG00000033307	Mif	macrophage migration inhibitory factor (glycosylation-inhibiting factor) [Source:MGI Symbol;Acc:MGI:96982]	10	75695187	75696074	-1	protein_coding	15132.3	-0.451969	-0.223738	0.147331	-3.06771	0.00215703	0.0866578
ENSMUSG00000082755.2	ENSMUSG00000082755	Gm8692	predicted gene 8692 [Source:MGI Symbol;Acc:MGI:3646818]	X	75030784	75031221	-1	processed_pseudogene	16.3174	-1.42765	-0.239139	0.465836	-3.0647	0.00217885	0.0873258
ENSMUSG00000027763.14	ENSMUSG00000027763	Mbnl1	muscleblind like splicing factor 1 [Source:MGI Symbol;Acc:MGI:1928482]	3	60380251	60537171	1	protein_coding	17818.4	0.318289	0.190416	0.103917	3.0629	0.00219201	0.0876439
ENSMUSG00000042348.11	ENSMUSG00000042348	Arl15	ADP-ribosylation factor-like 15 [Source:MGI Symbol;Acc:MGI:2442308]	13	113931041	114293997	1	protein_coding	1137.87	0.34155	0.197081	0.111566	3.06142	0.00220293	0.0878713
ENSMUSG00000115138.2	ENSMUSG00000115138	Gm36899	predicted gene, 36899 [Source:MGI Symbol;Acc:MGI:5596058]	15	27459921	27463535	-1	lncRNA	22.472	1.11413	0.268817	0.364081	3.06011	0.00221256	0.0880461
ENSMUSG00000001558.6	ENSMUSG00000001558	Klhl10	kelch-like 10 [Source:MGI Symbol;Acc:MGI:2181067]	11	100332743	100347848	1	protein_coding	14.6548	1.36628	0.243823	0.446719	3.05848	0.00222462	0.0881235
ENSMUSG00000035239.7	ENSMUSG00000035239	Neu3	neuraminidase 3 [Source:MGI Symbol;Acc:MGI:1355305]	7	99460646	99477624	-1	protein_coding	193.265	0.448088	0.221673	0.146543	3.05772	0.00223024	0.0881235
ENSMUSG00000006386.16	ENSMUSG00000006386	Tek	TEK receptor tyrosine kinase [Source:MGI Symbol;Acc:MGI:98664]	4	94627526	94763213	1	protein_coding	7.29538	1.96408	0.181587	0.64222	3.05827	0.00222615	0.0881235
ENSMUSG00000040287.10	ENSMUSG00000040287	Stac3	SH3 and cysteine rich domain 3 [Source:MGI Symbol;Acc:MGI:3606571]	10	127337555	127344692	1	protein_coding	89.7174	1.01483	0.273301	0.332025	3.0565	0.00223938	0.0881884
ENSMUSG00000026811.19	ENSMUSG00000026811	St6galnac6	ST6 (alpha-N-acetyl-neuraminyl-2,3-beta-galactosyl-1,3)-N-acetylgalactosaminide alpha-2,6-sialyltransferase 6 [Source:MGI Symbol;Acc:MGI:1355316]	2	32489721	32510818	1	protein_coding	2226.46	-0.458232	-0.223505	0.14994	-3.0561	0.00224239	0.0881884
ENSMUSG00000022999.16	ENSMUSG00000022999	Lmbr1l	limb region 1 like [Source:MGI Symbol;Acc:MGI:1289247]	15	98801798	98816112	-1	protein_coding	1335.28	0.308426	0.186692	0.100996	3.05385	0.00225923	0.0886432
ENSMUSG00000021948.18	ENSMUSG00000021948	Prkcd	protein kinase C, delta [Source:MGI Symbol;Acc:MGI:97598]	14	30317311	30348167	-1	protein_coding	2929.86	-0.295968	-0.182331	0.0970688	-3.04906	0.00229561	0.0898605
ENSMUSG00000055436.19	ENSMUSG00000055436	Srsf11	serine and arginine-rich splicing factor 11 [Source:MGI Symbol;Acc:MGI:1916457]	3	157716110	157742276	-1	protein_coding	8044.58	0.373065	0.204046	0.122403	3.04785	0.00230485	0.0900126
ENSMUSG00000033502.16	ENSMUSG00000033502	Cdc14a	CDC14 cell division cycle 14A [Source:MGI Symbol;Acc:MGI:2442676]	3	116066202	116222394	-1	protein_coding	449.247	-0.446135	-0.219768	0.146479	-3.04573	0.00232114	0.0904381
ENSMUSG00000036667.15	ENSMUSG00000036667	Tcaf1	TRPM8 channel-associated factor 1 [Source:MGI Symbol;Acc:MGI:1914665]	6	42644936	42687022	-1	protein_coding	4990.76	-0.344293	-0.196377	0.1131	-3.04416	0.00233332	0.0907024
ENSMUSG00000021668.16	ENSMUSG00000021668	Polk	polymerase (DNA directed), kappa [Source:MGI Symbol;Acc:MGI:1349767]	13	96617198	96679087	-1	protein_coding	1543.18	0.561622	0.239799	0.184687	3.04093	0.00235846	0.091468
ENSMUSG00000048458.9	ENSMUSG00000048458	Inka2	inka box actin regulator 2 [Source:MGI Symbol;Acc:MGI:1923497]	3	105611915	105628158	1	protein_coding	769.598	0.906498	0.268977	0.29852	3.03664	0.00239233	0.0925676
ENSMUSG00000000420.16	ENSMUSG00000000420	Galnt1	polypeptide N-acetylgalactosaminyltransferase 1 [Source:MGI Symbol;Acc:MGI:894693]	18	24338401	24419875	1	protein_coding	7160.92	0.180586	0.132501	0.0594867	3.03574	0.00239949	0.0926314
ENSMUSG00000016028.12	ENSMUSG00000016028	Celsr1	cadherin, EGF LAG seven-pass G-type receptor 1 [Source:MGI Symbol;Acc:MGI:1100883]	15	85783130	85918404	-1	protein_coding	58.4324	1.86466	0.1835	0.614656	3.03367	0.002416	0.0930549
ENSMUSG00000052698.16	ENSMUSG00000052698	Tln2	talin 2 [Source:MGI Symbol;Acc:MGI:1917799]	9	67124369	67466985	-1	protein_coding	8262.46	0.345706	0.195786	0.113987	3.03287	0.00242243	0.0930888
ENSMUSG00000038014.8	ENSMUSG00000038014	Fam120a	family with sequence similarity 120, member A [Source:MGI Symbol;Acc:MGI:2446163]	13	49032695	49121493	-1	protein_coding	19212.4	-0.200212	-0.142281	0.0660722	-3.0302	0.00244394	0.0935803
ENSMUSG00000063410.9	ENSMUSG00000063410	Stk24	serine/threonine kinase 24 [Source:MGI Symbol;Acc:MGI:2385007]	14	121523755	121617423	-1	protein_coding	3402.66	-0.410415	-0.210605	0.135455	-3.0299	0.00244636	0.0935803
ENSMUSG00000057000.13	ENSMUSG00000057000	Nxf3	nuclear RNA export factor 3 [Source:MGI Symbol;Acc:MGI:2685230]	X	134972848	134986004	-1	protein_coding	5379.25	0.330342	0.191159	0.10913	3.02705	0.00246954	0.0942521
ENSMUSG00000045871.6	ENSMUSG00000045871	Slitrk6	SLIT and NTRK-like family, member 6 [Source:MGI Symbol;Acc:MGI:2443198]	14	110986012	110992581	-1	protein_coding	345.677	1.29368	0.239695	0.427787	3.02413	0.00249347	0.0948159
ENSMUSG00000024811.12	ENSMUSG00000024811	Tnks2	tankyrase, TRF1-interacting ankyrin-related ADP-ribose polymerase 2 [Source:MGI Symbol;Acc:MGI:1921743]	19	36811632	36870877	1	protein_coding	9456.63	-0.199764	-0.141831	0.0660773	-3.02319	0.00250125	0.0948159
ENSMUSG00000021957.8	ENSMUSG00000021957	Tkt	transketolase [Source:MGI Symbol;Acc:MGI:105992]	14	30270316	30296677	1	protein_coding	4020.86	-0.607357	-0.243456	0.200878	-3.02352	0.00249854	0.0948159
ENSMUSG00000045435.10	ENSMUSG00000045435	Tmem60	transmembrane protein 60 [Source:MGI Symbol;Acc:MGI:2673965]	5	21087189	21091868	1	protein_coding	560.007	-0.285387	-0.176948	0.0944792	-3.02064	0.00252243	0.0954034
ENSMUSG00000029089.9	ENSMUSG00000029089	5730480H06Rik	RIKEN cDNA 5730480H06 gene [Source:MGI Symbol;Acc:MGI:1917842]	5	48485294	48571636	1	protein_coding	458.24	-0.620636	-0.244234	0.20562	-3.01836	0.00254147	0.0959077
ENSMUSG00000040466.17	ENSMUSG00000040466	Blvrb	biliverdin reductase B (flavin reductase (NADPH)) [Source:MGI Symbol;Acc:MGI:2385271]	7	27147403	27165569	1	protein_coding	1935.03	-0.319327	-0.186745	0.106081	-3.01021	0.00261071	0.0982995
ENSMUSG00000030255.14	ENSMUSG00000030255	Sspn	sarcospan [Source:MGI Symbol;Acc:MGI:1353511]	6	145877367	145910949	1	protein_coding	1438.98	-0.481019	-0.221267	0.159883	-3.00857	0.00262482	0.0984449
ENSMUSG00000047146.18	ENSMUSG00000047146	Tet1	tet methylcytosine dioxygenase 1 [Source:MGI Symbol;Acc:MGI:1098693]	10	62640349	62744775	-1	protein_coding	188.515	-1.25028	-0.238792	0.415596	-3.0084	0.00262629	0.0984449
ENSMUSG00000020070.19	ENSMUSG00000020070	Rufy2	RUN and FYVE domain-containing 2 [Source:MGI Symbol;Acc:MGI:1917682]	10	62816002	62852989	1	protein_coding	1399.14	0.618643	0.241177	0.20591	3.00443	0.00266079	0.0992946
ENSMUSG00000020590.17	ENSMUSG00000020590	Snx13	sorting nexin 13 [Source:MGI Symbol;Acc:MGI:2661416]	12	35097185	35197478	1	protein_coding	3821.23	0.439415	0.213331	0.146254	3.00447	0.00266047	0.0992946
ENSMUSG00000024457.17	ENSMUSG00000024457	Trim26	tripartite motif-containing 26 [Source:MGI Symbol;Acc:MGI:1337056]	17	37148026	37170290	1	protein_coding	2687.77	0.327127	0.188334	0.108942	3.00276	0.00267543	0.0994757
ENSMUSG00000040940.19	ENSMUSG00000040940	Arhgef1	Rho guanine nucleotide exchange factor (GEF) 1 [Source:MGI Symbol;Acc:MGI:1353510]	7	24602337	24626019	1	protein_coding	5647.79	0.255726	0.165267	0.0851704	3.00253	0.00267749	0.0994757
ENSMUSG00000081453.2	ENSMUSG00000081453	Gm6767	predicted gene 6767 [Source:MGI Symbol;Acc:MGI:3645053]	16	51182815	51184195	-1	processed_pseudogene	91.1903	-0.731645	-0.251581	0.243953	-2.99912	0.00270761	0.100373
ENSMUSG00000049313.9	ENSMUSG00000049313	Sorl1	sortilin-related receptor, LDLR class A repeats-containing [Source:MGI Symbol;Acc:MGI:1202296]	9	41876016	42035593	-1	protein_coding	51.4298	-3.17933	-0.0982846	1.06192	-2.99395	0.00275392	0.101418
ENSMUSG00000049760.7	ENSMUSG00000049760	Micos13	mitochondrial contact site and cristae organizing system subunit 13 [Source:MGI Symbol;Acc:MGI:2442174]	17	56914452	56916771	-1	protein_coding	1315.08	-0.345304	-0.192358	0.115317	-2.99438	0.00275001	0.101418
ENSMUSG00000080700.3	ENSMUSG00000080700	Gm15981	predicted gene 15981 [Source:MGI Symbol;Acc:MGI:3801723]	5	74477239	74477695	-1	transcribed_processed_pseudogene	32.813	-1.33228	-0.225952	0.444837	-2.99498	0.00274467	0.101418
ENSMUSG00000030785.9	ENSMUSG00000030785	Cox6a2	cytochrome c oxidase subunit 6A2 [Source:MGI Symbol;Acc:MGI:104649]	7	127804607	127805559	-1	protein_coding	27.6761	-2.40221	-0.134052	0.802806	-2.99226	0.00276917	0.101756
ENSMUSG00000052861.14	ENSMUSG00000052861	Dnah6	dynein, axonemal, heavy chain 6 [Source:MGI Symbol;Acc:MGI:107744]	6	72994589	73198634	-1	protein_coding	60.1109	0.845216	0.254012	0.282841	2.9883	0.0028053	0.102635
ENSMUSG00000097973.2	ENSMUSG00000097973	Gm4929	predicted gene 4929 [Source:MGI Symbol;Acc:MGI:3645941]	12	13802675	13803666	-1	processed_pseudogene	25.7289	-1.02215	-0.250652	0.341975	-2.98896	0.00279929	0.102635
ENSMUSG00000020948.10	ENSMUSG00000020948	Klhl28	kelch-like 28 [Source:MGI Symbol;Acc:MGI:1913939]	12	64985607	65012308	-1	protein_coding	585.786	-0.515168	-0.223617	0.172461	-2.98716	0.00281582	0.102796
ENSMUSG00000029249.16	ENSMUSG00000029249	Rest	RE1-silencing transcription factor [Source:MGI Symbol;Acc:MGI:104897]	5	77413338	77434279	1	protein_coding	3098.75	0.174997	0.128269	0.058609	2.98583	0.00282809	0.10302
ENSMUSG00000028391.17	ENSMUSG00000028391	Wdr31	WD repeat domain 31 [Source:MGI Symbol;Acc:MGI:1918604]	4	62366890	62389133	-1	protein_coding	274.307	-0.526018	-0.224698	0.176297	-2.98371	0.00284779	0.103513
ENSMUSG00000061898.11	ENSMUSG00000061898	Rbak	RB-associated KRAB zinc finger [Source:MGI Symbol;Acc:MGI:1927369]	5	143157941	143166530	-1	protein_coding	1064.12	0.331908	0.187701	0.111404	2.97932	0.00288893	0.104782
ENSMUSG00000031555.16	ENSMUSG00000031555	Adam9	a disintegrin and metallopeptidase domain 9 (meltrin gamma) [Source:MGI Symbol;Acc:MGI:105376]	8	25439627	25506943	-1	protein_coding	11768.5	0.276139	0.171103	0.0927658	2.97673	0.00291337	0.105283
ENSMUSG00000047945.7	ENSMUSG00000047945	Marcksl1	MARCKS-like 1 [Source:MGI Symbol;Acc:MGI:97143]	4	129407374	129409778	1	protein_coding	3601.01	-0.586388	-0.231731	0.197004	-2.97653	0.0029153	0.105283
ENSMUSG00000114068.2	ENSMUSG00000114068	Gm48783	predicted gene, 48783 [Source:MGI Symbol;Acc:MGI:6098481]	13	13689323	13690402	1	TEC	12.4955	1.50593	0.20018	0.506953	2.97055	0.00297263	0.1067
ENSMUSG00000118377.2	ENSMUSG00000118377	Gm9276	predicted gene 9276 [Source:MGI Symbol;Acc:MGI:3643073]	19	59076003	59077386	1	processed_pseudogene	52.3731	-0.604186	-0.232757	0.203398	-2.97045	0.00297359	0.1067
ENSMUSG00000071303.5	ENSMUSG00000071303	Rps8-ps1	ribosomal protein S8, pseudogene 1 [Source:MGI Symbol;Acc:MGI:3647445]	10	56230547	56231170	-1	processed_pseudogene	176.934	-0.994559	-0.246561	0.334694	-2.97154	0.00296306	0.1067
ENSMUSG00000090066.3	ENSMUSG00000090066	1110002E22Rik	RIKEN cDNA 1110002E22 gene [Source:MGI Symbol;Acc:MGI:1915066]	3	137770813	137787267	1	protein_coding	4326.3	0.52567	0.221773	0.177253	2.96565	0.00302048	0.107464
ENSMUSG00000053565.11	ENSMUSG00000053565	Eif3k	eukaryotic translation initiation factor 3, subunit K [Source:MGI Symbol;Acc:MGI:1921080]	7	28670797	28681289	-1	protein_coding	3352.97	-0.222125	-0.149954	0.0748918	-2.96595	0.00301749	0.107464
ENSMUSG00000101225.2	ENSMUSG00000101225	1700008J07Rik	RIKEN cDNA 1700008J07 gene [Source:MGI Symbol;Acc:MGI:1916610]	7	127109610	127112041	-1	lncRNA	104.973	-0.447276	-0.209909	0.150791	-2.9662	0.00301507	0.107464
ENSMUSG00000113843.2	ENSMUSG00000113843	Gm6129	predicted gene 6129 [Source:MGI Symbol;Acc:MGI:3645100]	13	34577707	34578507	-1	processed_pseudogene	40.1319	-1.22495	-0.227865	0.412809	-2.96736	0.00300371	0.107464
ENSMUSG00000107709.2	ENSMUSG00000107709	9430018G01Rik	RIKEN cDNA 9430018G01 gene [Source:MGI Symbol;Acc:MGI:2442776]	6	43444913	43451252	1	lncRNA	179.335	-0.624954	-0.233629	0.210921	-2.96298	0.00304673	0.108169
ENSMUSG00000027460.8	ENSMUSG00000027460	Angpt4	angiopoietin 4 [Source:MGI Symbol;Acc:MGI:1336887]	2	151753130	151787257	1	protein_coding	582.987	1.44673	0.203679	0.488452	2.96186	0.00305783	0.108217
ENSMUSG00000051198.7	ENSMUSG00000051198	4930548G14Rik	RIKEN cDNA 4930548G14 gene [Source:MGI Symbol;Acc:MGI:1922531]	15	46486701	46503254	1	lncRNA	12.0489	1.72598	0.17617	0.582923	2.9609	0.00306742	0.108217
ENSMUSG00000062456.5	ENSMUSG00000062456	Rpl9-ps6	ribosomal protein L9, pseudogene 6 [Source:MGI Symbol;Acc:MGI:3642682]	19	32443265	32443978	-1	protein_coding	41.868	-1.20492	-0.227804	0.406902	-2.9612	0.00306444	0.108217
ENSMUSG00000060198.8	ENSMUSG00000060198	Gm11353	predicted gene 11353 [Source:MGI Symbol;Acc:MGI:3649794]	13	26676537	26677163	1	processed_pseudogene	76.6487	-0.881038	-0.245975	0.29772	-2.95929	0.00308352	0.108557
ENSMUSG00000049349.4	ENSMUSG00000049349	Gm5105	predicted gene 5105 [Source:MGI Symbol;Acc:MGI:3645344]	3	137754522	137773149	-1	protein_coding	58.1788	0.815921	0.243951	0.276235	2.95372	0.00313967	0.110072
ENSMUSG00000035725.14	ENSMUSG00000035725	Prkx	protein kinase, X-linked [Source:MGI Symbol;Acc:MGI:1309999]	X	76805017	76839884	-1	protein_coding	1957.04	0.30938	0.179742	0.10472	2.95434	0.00313339	0.110072
ENSMUSG00000067889.8	ENSMUSG00000067889	Sptbn2	spectrin beta, non-erythrocytic 2 [Source:MGI Symbol;Acc:MGI:1313261]	19	4761195	4802388	1	protein_coding	57.0736	1.54252	0.190961	0.522642	2.95139	0.00316343	0.110674
ENSMUSG00000051029.9	ENSMUSG00000051029	Serpinb1b	serine (or cysteine) peptidase inhibitor, clade B, member 1b [Source:MGI Symbol;Acc:MGI:2445361]	13	33262558	33278363	1	protein_coding	46.1543	1.24973	0.220135	0.423595	2.95029	0.00317471	0.110838
ENSMUSG00000120539.1	ENSMUSG00000120539		novel transcript	18	35065184	35068507	1	lncRNA	120.031	-0.519551	-0.218302	0.176182	-2.94895	0.0031886	0.111091
ENSMUSG00000064363.1	ENSMUSG00000064363	mt-Nd4	mitochondrially encoded NADH dehydrogenase 4 [Source:MGI Symbol;Acc:MGI:102498]	MT	10167	11544	1	protein_coding	112203	0.6383	0.231639	0.216636	2.94641	0.00321484	0.111313
ENSMUSG00000016756.18	ENSMUSG00000016756	Cmah	cytidine monophospho-N-acetylneuraminic acid hydroxylase [Source:MGI Symbol;Acc:MGI:103227]	13	24511387	24661360	1	protein_coding	42.4838	1.42293	0.20177	0.482808	2.94718	0.00320681	0.111313
ENSMUSG00000023939.8	ENSMUSG00000023939	Mrpl14	mitochondrial ribosomal protein L14 [Source:MGI Symbol;Acc:MGI:1333864]	17	45997248	46009421	1	protein_coding	1954.69	-0.211202	-0.144416	0.0716801	-2.94645	0.00321444	0.111313
ENSMUSG00000020399.15	ENSMUSG00000020399	Havcr2	hepatitis A virus cellular receptor 2 [Source:MGI Symbol;Acc:MGI:2159682]	11	46345762	46372082	1	protein_coding	753.136	0.43105	0.204614	0.146356	2.94522	0.00322728	0.111514
ENSMUSG00000022477.14	ENSMUSG00000022477	Aco2	aconitase 2, mitochondrial [Source:MGI Symbol;Acc:MGI:87880]	15	81756510	81799334	1	protein_coding	24668.8	-0.189468	-0.13431	0.0643491	-2.94437	0.0032361	0.111558
ENSMUSG00000007613.16	ENSMUSG00000007613	Tgfbr1	transforming growth factor, beta receptor I [Source:MGI Symbol;Acc:MGI:98728]	4	47353222	47414931	1	protein_coding	1126.83	-0.477592	-0.211656	0.162235	-2.94382	0.00324184	0.111558
ENSMUSG00000027200.18	ENSMUSG00000027200	Sema6d	sema domain, transmembrane domain (TM), and cytoplasmic domain, (semaphorin) 6D [Source:MGI Symbol;Acc:MGI:2387661]	2	123931889	124509690	1	protein_coding	729.816	-0.516854	-0.216792	0.175708	-2.94155	0.00326574	0.11215
ENSMUSG00000102158.2	ENSMUSG00000102158	Gm34342	predicted gene, 34342 [Source:MGI Symbol;Acc:MGI:5593501]	1	184469174	184471717	1	lncRNA	9.73247	1.34478	0.207481	0.457453	2.93971	0.00328518	0.112518
ENSMUSG00000021706.15	ENSMUSG00000021706	Zfyve16	zinc finger, FYVE domain containing 16 [Source:MGI Symbol;Acc:MGI:2145181]	13	92623616	92667376	-1	protein_coding	1479.3	0.283853	0.171186	0.0965932	2.93864	0.00329654	0.112518
ENSMUSG00000101795.3	ENSMUSG00000101795	Gm5835	predicted gene 5835 [Source:MGI Symbol;Acc:MGI:3643957]	1	143021085	143022354	-1	processed_pseudogene	47.466	-1.23873	-0.217642	0.421523	-2.93871	0.00329583	0.112518
ENSMUSG00000051537.11	ENSMUSG00000051537	Gm5124	predicted pseudogene 5124 [Source:MGI Symbol;Acc:MGI:3643622]	X	21227075	21230871	1	transcribed_processed_pseudogene	12.9088	1.48671	0.192019	0.50645	2.93556	0.00332949	0.113283
ENSMUSG00000118653.2	ENSMUSG00000118653	Gm2296	predicted gene 2296 [Source:MGI Symbol;Acc:MGI:3780467]	9	56344741	56345728	1	protein_coding	273.599	-1.54869	-0.185877	0.527612	-2.93528	0.00333245	0.113283
ENSMUSG00000044424.5	ENSMUSG00000044424	Gm9493	predicted gene 9493 [Source:MGI Symbol;Acc:MGI:3779903]	19	23597113	23597683	1	processed_pseudogene	194.809	-0.658016	-0.22998	0.224585	-2.92992	0.00339045	0.115022
ENSMUSG00000009471.5	ENSMUSG00000009471	Myod1	myogenic differentiation 1 [Source:MGI Symbol;Acc:MGI:97275]	7	46025898	46028523	1	protein_coding	80.7631	1.16446	0.221414	0.397606	2.92868	0.00340406	0.115251
ENSMUSG00000052512.18	ENSMUSG00000052512	Nav2	neuron navigator 2 [Source:MGI Symbol;Acc:MGI:2183691]	7	48558464	49259838	1	protein_coding	2372.79	0.522521	0.215126	0.178569	2.92617	0.00343169	0.115719
ENSMUSG00000031273.17	ENSMUSG00000031273	Col4a6	collagen, type IV, alpha 6 [Source:MGI Symbol;Acc:MGI:2152695]	X	139948399	140257072	-1	protein_coding	8.25194	2.15276	0.135788	0.73558	2.92662	0.00342667	0.115719
ENSMUSG00000026841.8	ENSMUSG00000026841	Fibcd1	fibrinogen C domain containing 1 [Source:MGI Symbol;Acc:MGI:2138953]	2	31703302	31736017	-1	protein_coding	14.4553	1.53293	0.184073	0.524423	2.92308	0.00346584	0.11594
ENSMUSG00000035270.16	ENSMUSG00000035270	Impg2	interphotoreceptor matrix proteoglycan 2 [Source:MGI Symbol;Acc:MGI:3044955]	16	56024676	56094119	1	protein_coding	26.027	2.09486	0.138787	0.716645	2.92316	0.00346503	0.11594
ENSMUSG00000037514.19	ENSMUSG00000037514	Pank2	pantothenate kinase 2 [Source:MGI Symbol;Acc:MGI:1921700]	2	131104415	131141108	1	protein_coding	1643.67	-0.374372	-0.192153	0.128049	-2.92366	0.00345944	0.11594
ENSMUSG00000091020.4	ENSMUSG00000091020	Gm5828	predicted gene 5828 [Source:MGI Symbol;Acc:MGI:3644176]	1	16838503	16840362	-1	processed_pseudogene	71.8742	-0.583835	-0.22171	0.199719	-2.92328	0.00346367	0.11594
ENSMUSG00000001767.6	ENSMUSG00000001767	Crnkl1	crooked neck pre-mRNA splicing factor 1 [Source:MGI Symbol;Acc:MGI:1914127]	2	145759399	145776934	-1	protein_coding	2007.09	-0.373757	-0.191196	0.128207	-2.91526	0.00355396	0.118651
ENSMUSG00000021260.9	ENSMUSG00000021260	Hhipl1	hedgehog interacting protein-like 1 [Source:MGI Symbol;Acc:MGI:1919265]	12	108272529	108297128	1	protein_coding	107.36	0.542106	0.215459	0.186059	2.91362	0.00357265	0.119039
ENSMUSG00000051391.10	ENSMUSG00000051391	Ywhag	tyrosine 3-monooxygenase/tryptophan 5-monooxygenase activation protein, gamma polypeptide [Source:MGI Symbol;Acc:MGI:108109]	5	135937263	135963470	-1	protein_coding	19636.6	-0.310481	-0.176912	0.106594	-2.91273	0.00358283	0.119142
ENSMUSG00000104802.2	ENSMUSG00000104802	Gm5869	predicted gene 5869 [Source:MGI Symbol;Acc:MGI:3648808]	5	87145018	87146274	1	processed_pseudogene	149.441	-0.778556	-0.232187	0.267427	-2.91129	0.00359942	0.119457
ENSMUSG00000019102.11	ENSMUSG00000019102	Aldh3a1	aldehyde dehydrogenase family 3, subfamily A1 [Source:MGI Symbol;Acc:MGI:1353451]	11	61098363	61109247	1	protein_coding	13689.8	-1.32607	-0.20065	0.455707	-2.90992	0.00361526	0.119634
ENSMUSG00000004748.6	ENSMUSG00000004748	Mtfp1	mitochondrial fission process 1 [Source:MGI Symbol;Acc:MGI:1916686]	11	4041480	4045445	-1	protein_coding	66.5676	-0.723113	-0.22974	0.248527	-2.90959	0.00361901	0.119634
ENSMUSG00000055670.15	ENSMUSG00000055670	Zzef1	zinc finger, ZZ-type with EF hand domain 1 [Source:MGI Symbol;Acc:MGI:2444286]	11	72687052	72817946	1	protein_coding	4493.67	0.304282	0.174873	0.104664	2.90724	0.00364636	0.120301
ENSMUSG00000030341.18	ENSMUSG00000030341	Tnfrsf1a	tumor necrosis factor receptor superfamily, member 1a [Source:MGI Symbol;Acc:MGI:1314884]	6	125326325	125339447	1	protein_coding	5520.75	-0.416282	-0.197302	0.143368	-2.90359	0.00368911	0.121473
ENSMUSG00000028698.14	ENSMUSG00000028698	Pik3r3	phosphoinositide-3-kinase regulatory subunit 3 [Source:MGI Symbol;Acc:MGI:109277]	4	116078815	116160253	1	protein_coding	1987.26	0.384675	0.191928	0.132523	2.90271	0.00369954	0.121578
ENSMUSG00000043262.17	ENSMUSG00000043262	Uevld	UEV and lactate/malate dehyrogenase domains [Source:MGI Symbol;Acc:MGI:1860490]	7	46572964	46608275	-1	protein_coding	1473.86	-0.274533	-0.165697	0.0947389	-2.89779	0.00375804	0.123259
ENSMUSG00000103034.2	ENSMUSG00000103034	Gm8797	predicted pseudogene 8797 [Source:MGI Symbol;Acc:MGI:3643769]	3	5815866	5816355	1	protein_coding	127.38	-1.01973	-0.222893	0.352037	-2.89664	0.00377179	0.123469
ENSMUSG00000083826.2	ENSMUSG00000083826	Gm13039	predicted gene 13039 [Source:MGI Symbol;Acc:MGI:3649997]	4	142893173	142893966	1	processed_pseudogene	35.9322	-1.02491	-0.22186	0.354131	-2.89415	0.00380183	0.12421
ENSMUSG00000049699.5	ENSMUSG00000049699	Ucn2	urocortin 2 [Source:MGI Symbol;Acc:MGI:2176375]	9	108815078	108816232	1	protein_coding	238.787	1.12554	0.214234	0.389031	2.8932	0.00381341	0.12427
ENSMUSG00000043889.7	ENSMUSG00000043889	Gm8399	predicted gene 8399 [Source:MGI Symbol;Acc:MGI:3647971]	13	81212803	81213919	1	processed_pseudogene	618.033	-0.777414	-0.227626	0.268743	-2.89278	0.00381845	0.12427
ENSMUSG00000037563.16	ENSMUSG00000037563	Rps16	ribosomal protein S16 [Source:MGI Symbol;Acc:MGI:98118]	7	28050077	28052580	1	protein_coding	22219.7	-0.304538	-0.173777	0.105322	-2.8915	0.00383403	0.124536
ENSMUSG00000032842.14	ENSMUSG00000032842	Abcc10	ATP-binding cassette, sub-family C (CFTR/MRP), member 10 [Source:MGI Symbol;Acc:MGI:2386976]	17	46614147	46639278	-1	protein_coding	462.702	0.297586	0.17183	0.102971	2.89001	0.00385229	0.124646
ENSMUSG00000027010.17	ENSMUSG00000027010	Slc25a12	solute carrier family 25 (mitochondrial carrier, Aralar), member 12 [Source:MGI Symbol;Acc:MGI:1926080]	2	71101407	71198093	-1	protein_coding	3248.76	-0.405306	-0.194084	0.140217	-2.89057	0.00384546	0.124646
ENSMUSG00000116114.3	ENSMUSG00000116114	Gm35853	predicted gene, 35853 [Source:MGI Symbol;Acc:MGI:5595012]	15	101220769	101303740	1	lncRNA	9.43181	2.60181	0.105623	0.900599	2.88898	0.00386493	0.124815
ENSMUSG00000090112.9	ENSMUSG00000090112	Shprh	SNF2 histone linker PHD RING helicase [Source:MGI Symbol;Acc:MGI:1917581]	10	11025171	11093339	1	protein_coding	1997.97	-0.289817	-0.169443	0.100409	-2.88638	0.00389698	0.125608
ENSMUSG00000026289.16	ENSMUSG00000026289	Atg16l1	autophagy related 16-like 1 (S. cerevisiae) [Source:MGI Symbol;Acc:MGI:1924290]	1	87683592	87720150	1	protein_coding	1700.07	0.333227	0.180005	0.115558	2.88365	0.00393101	0.126221
ENSMUSG00000022200.9	ENSMUSG00000022200	Golph3	golgi phosphoprotein 3 [Source:MGI Symbol;Acc:MGI:1913879]	15	12321536	12351677	1	protein_coding	7303.98	-0.226202	-0.148056	0.0784396	-2.88378	0.00392936	0.126221
ENSMUSG00000087132.10	ENSMUSG00000087132	A930001C03Rik	RIKEN cDNA A930001C03 gene [Source:MGI Symbol;Acc:MGI:2441838]	19	4489031	4499001	1	lncRNA	112.263	0.927685	0.222942	0.322073	2.88036	0.00397227	0.127302
ENSMUSG00000030557.18	ENSMUSG00000030557	Mef2a	myocyte enhancer factor 2A [Source:MGI Symbol;Acc:MGI:99532]	7	66880911	67022606	-1	protein_coding	7332.66	0.360718	0.185198	0.125286	2.87917	0.00398728	0.12754
ENSMUSG00000040345.11	ENSMUSG00000040345	Arhgap9	Rho GTPase activating protein 9 [Source:MGI Symbol;Acc:MGI:2143764]	10	127157833	127165812	1	protein_coding	54.997	1.04515	0.215993	0.363137	2.87812	0.00400058	0.127722
ENSMUSG00000058186.14	ENSMUSG00000058186	Zfp980	zinc finger protein 980 [Source:MGI Symbol;Acc:MGI:3712454]	4	145397255	145431011	1	protein_coding	138.87	0.844698	0.223652	0.293758	2.87549	0.004034	0.128031
ENSMUSG00000043165.8	ENSMUSG00000043165	Lor	loricrin [Source:MGI Symbol;Acc:MGI:96816]	3	91987578	91990449	-1	protein_coding	12.8855	1.2502	0.198513	0.43461	2.8766	0.00401987	0.128031
ENSMUSG00000039478.16	ENSMUSG00000039478	Micu3	mitochondrial calcium uptake family, member 3 [Source:MGI Symbol;Acc:MGI:1925756]	8	40760499	40839349	1	protein_coding	354.258	0.320367	0.176384	0.111433	2.87496	0.00404075	0.128031
ENSMUSG00000073982.12	ENSMUSG00000073982	Rhog	ras homolog family member G [Source:MGI Symbol;Acc:MGI:1928370]	7	101888330	101905261	-1	protein_coding	2292.02	-0.269543	-0.162782	0.093733	-2.87565	0.00403195	0.128031
ENSMUSG00000091345.10	ENSMUSG00000091345	Col6a5	collagen, type VI, alpha 5 [Source:MGI Symbol;Acc:MGI:3648134]	9	105733277	105837842	-1	protein_coding	38.8514	2.90454	0.0916015	1.01081	2.87347	0.00405988	0.128269
ENSMUSG00000067148.16	ENSMUSG00000067148	Polr1c	polymerase (RNA) I polypeptide C [Source:MGI Symbol;Acc:MGI:103288]	17	46554846	46558980	-1	protein_coding	2050.7	-0.359211	-0.184231	0.125073	-2.872	0.00407882	0.128269
ENSMUSG00000117822.2	ENSMUSG00000117822	Eef1a1-ps1	eukaryotic translation elongation factor 1 alpha 1, pseudogene 1 [Source:MGI Symbol;Acc:MGI:2388571]	19	17903987	17905373	1	processed_pseudogene	259.191	-0.8048	-0.222959	0.280194	-2.8723	0.00407499	0.128269
ENSMUSG00000031778.14	ENSMUSG00000031778	Cx3cl1	chemokine (C-X3-C motif) ligand 1 [Source:MGI Symbol;Acc:MGI:1097153]	8	95498637	95509055	1	protein_coding	720.993	-0.837547	-0.222964	0.291571	-2.87254	0.0040719	0.128269
ENSMUSG00000022507.7	ENSMUSG00000022507	1810013L24Rik	RIKEN cDNA 1810013L24 gene [Source:MGI Symbol;Acc:MGI:1916303]	16	8647964	8676786	1	protein_coding	2695.87	-0.225521	-0.147217	0.0785492	-2.87108	0.00409075	0.128404
ENSMUSG00000083716.5	ENSMUSG00000083716	Gm13436	predicted gene 13436 [Source:MGI Symbol;Acc:MGI:3651005]	2	36697838	36698404	-1	processed_pseudogene	128.152	-0.638302	-0.216424	0.222377	-2.87035	0.00410011	0.128457
ENSMUSG00000052760.17	ENSMUSG00000052760	A630001G21Rik	RIKEN cDNA A630001G21 gene [Source:MGI Symbol;Acc:MGI:2443131]	1	85644804	85706364	-1	protein_coding	17.9356	1.34212	0.187614	0.467916	2.86829	0.00412697	0.128818
ENSMUSG00000026705.17	ENSMUSG00000026705	Klhl20	kelch-like 20 [Source:MGI Symbol;Acc:MGI:2444855]	1	160915945	160959081	-1	protein_coding	2042.09	0.203114	0.137941	0.0708024	2.86874	0.00412109	0.128818
ENSMUSG00000033066.18	ENSMUSG00000033066	Gas7	growth arrest specific 7 [Source:MGI Symbol;Acc:MGI:1202388]	11	67345917	67575800	1	protein_coding	55.6874	-1.65612	-0.157986	0.578498	-2.86279	0.00419931	0.130833
ENSMUSG00000043251.7	ENSMUSG00000043251	Exoc3l	exocyst complex component 3-like [Source:MGI Symbol;Acc:MGI:3041195]	8	106016556	106022733	-1	protein_coding	51.3013	1.05484	0.210542	0.368705	2.86093	0.00422406	0.13136
ENSMUSG00000109539.2	ENSMUSG00000109539	Gm44667	predicted gene 44667 [Source:MGI Symbol;Acc:MGI:5753243]	7	66918654	66921990	-1	TEC	37.1408	1.09882	0.206527	0.38444	2.85823	0.00426006	0.131651
ENSMUSG00000047242.15	ENSMUSG00000047242	Taf9b	TATA-box binding protein associated factor 9B [Source:MGI Symbol;Acc:MGI:3039562]	X	105250489	105264764	-1	protein_coding	227.828	0.387448	0.187692	0.135572	2.85788	0.00426477	0.131651
ENSMUSG00000027220.3	ENSMUSG00000027220	Syt13	synaptotagmin XIII [Source:MGI Symbol;Acc:MGI:1933945]	2	92745443	92786403	1	protein_coding	16070.1	0.228564	0.147858	0.0799282	2.85961	0.00424159	0.131651
ENSMUSG00000042595.8	ENSMUSG00000042595	Fam199x	family with sequence similarity 199, X-linked [Source:MGI Symbol;Acc:MGI:2384304]	X	135950343	135983252	1	protein_coding	1087.49	-0.367165	-0.184375	0.128444	-2.85857	0.00425558	0.131651
ENSMUSG00000029361.19	ENSMUSG00000029361	Nos1	nitric oxide synthase 1, neuronal [Source:MGI Symbol;Acc:MGI:97360]	5	117919097	118096905	1	protein_coding	42.3558	0.995931	0.212815	0.348808	2.85525	0.00430035	0.13178
ENSMUSG00000113334.2	ENSMUSG00000113334	D030007L05Rik	RIKEN cDNA D030007L05 gene [Source:MGI Symbol;Acc:MGI:3026977]	13	70798263	70804098	1	lncRNA	11.0875	1.3371	0.184837	0.468172	2.85599	0.00429024	0.13178
ENSMUSG00000021012.17	ENSMUSG00000021012	Zc3h14	zinc finger CCCH type containing 14 [Source:MGI Symbol;Acc:MGI:1919824]	12	98713223	98754012	1	protein_coding	7285.06	-0.290042	-0.167359	0.101577	-2.85539	0.00429845	0.13178
ENSMUSG00000068747.15	ENSMUSG00000068747	Sort1	sortilin 1 [Source:MGI Symbol;Acc:MGI:1338015]	3	108191398	108268827	1	protein_coding	667.093	-0.507358	-0.202671	0.177649	-2.85596	0.00429069	0.13178
ENSMUSG00000036615.8	ENSMUSG00000036615	Rfxap	regulatory factor X-associated protein [Source:MGI Symbol;Acc:MGI:2180854]	3	54710536	54715212	-1	protein_coding	460.258	-0.58405	-0.208393	0.205042	-2.84844	0.00439347	0.134389
ENSMUSG00000030842.13	ENSMUSG00000030842	Lamtor1	late endosomal/lysosomal adaptor, MAPK and MTOR activator 1 [Source:MGI Symbol;Acc:MGI:1913758]	7	101555111	101575882	1	protein_coding	2620.8	-0.413794	-0.190242	0.14541	-2.84571	0.00443126	0.135158
ENSMUSG00000035504.17	ENSMUSG00000035504	Reep6	receptor accessory protein 6 [Source:MGI Symbol;Acc:MGI:1917585]	10	80165787	80172275	1	protein_coding	441.066	-0.543898	-0.204547	0.191146	-2.84546	0.00443469	0.135158
ENSMUSG00000068284.15	ENSMUSG00000068284	Usf3	upstream transcription factor family member 3 [Source:MGI Symbol;Acc:MGI:2685454]	16	43993609	44047828	1	protein_coding	2200.77	-0.266706	-0.159768	0.0938901	-2.84062	0.00450261	0.13688
ENSMUSG00000059835.2	ENSMUSG00000059835	Rpl13-ps3	ribosomal protein L13, pseudogene 3 [Source:MGI Symbol;Acc:MGI:3646682]	14	59130955	59131578	1	processed_pseudogene	106.613	-0.872679	-0.214212	0.307252	-2.84027	0.00450751	0.13688
ENSMUSG00000007379.16	ENSMUSG00000007379	Dennd2c	DENN/MADD domain containing 2C [Source:MGI Symbol;Acc:MGI:3036254]	3	103009920	103077085	1	protein_coding	331.358	0.334299	0.176371	0.117764	2.83872	0.00452955	0.137301
ENSMUSG00000032308.10	ENSMUSG00000032308	Ulk3	unc-51-like kinase 3 [Source:MGI Symbol;Acc:MGI:1918992]	9	57496735	57503516	1	protein_coding	327.458	0.569881	0.205417	0.20083	2.83762	0.00454511	0.137354
ENSMUSG00000057531.15	ENSMUSG00000057531	Dtnbp1	dystrobrevin binding protein 1 [Source:MGI Symbol;Acc:MGI:2137586]	13	45075551	45155623	-1	protein_coding	2188	-0.271123	-0.16088	0.0955521	-2.83744	0.00454767	0.137354
ENSMUSG00000083773.5	ENSMUSG00000083773	Gm13394	predicted gene 13394 [Source:MGI Symbol;Acc:MGI:3651848]	2	28823622	28824621	-1	processed_pseudogene	70784.7	-0.377794	-0.183905	0.133203	-2.83622	0.00456507	0.137632
ENSMUSG00000027569.16	ENSMUSG00000027569	Mrgbp	MRG/MORF4L binding protein [Source:MGI Symbol;Acc:MGI:1920497]	2	180223097	180228097	1	protein_coding	1387.95	0.291204	0.166217	0.102727	2.83475	0.00458619	0.138021
ENSMUSG00000027603.16	ENSMUSG00000027603	Ggt7	gamma-glutamyltransferase 7 [Source:MGI Symbol;Acc:MGI:1913385]	2	155332299	155360157	-1	protein_coding	266.573	0.676914	0.2112	0.238876	2.83374	0.00460064	0.138203
ENSMUSG00000111481.2	ENSMUSG00000111481	Gm47652	predicted gene, 47652 [Source:MGI Symbol;Acc:MGI:6096735]	9	37241063	37245725	-1	TEC	191.694	0.531967	0.20154	0.187763	2.83318	0.0046087	0.138203
ENSMUSG00000022419.17	ENSMUSG00000022419	Deptor	DEP domain containing MTOR-interacting protein [Source:MGI Symbol;Acc:MGI:2146322]	15	54975713	55122667	1	protein_coding	5429.47	-0.553465	-0.203182	0.195427	-2.83208	0.00462461	0.138433
ENSMUSG00000051639.4	ENSMUSG00000051639	Fbl-ps2	fibrillarin, pseudogene 2 [Source:MGI Symbol;Acc:MGI:3644887]	17	6171483	6172439	-1	processed_pseudogene	26.813	-1.485	-0.165082	0.524605	-2.83071	0.00464455	0.138783
ENSMUSG00000062232.15	ENSMUSG00000062232	Rapgef2	Rap guanine nucleotide exchange factor (GEF) 2 [Source:MGI Symbol;Acc:MGI:2659071]	3	78969823	79193824	-1	protein_coding	2907.57	0.346566	0.177724	0.122575	2.82739	0.00469294	0.139035
ENSMUSG00000070420.5	ENSMUSG00000070420	Zscan25	zinc finger and SCAN domain containing 25 [Source:MGI Symbol;Acc:MGI:3647079]	5	145217310	145228088	1	protein_coding	577.829	0.289597	0.165267	0.102435	2.82713	0.00469668	0.139035
ENSMUSG00000028576.13	ENSMUSG00000028576	Ift74	intraflagellar transport 74 [Source:MGI Symbol;Acc:MGI:1914944]	4	94502728	94581466	1	protein_coding	1971.57	-0.240562	-0.150666	0.0850478	-2.82855	0.0046759	0.139035
ENSMUSG00000028081.7	ENSMUSG00000028081	Rps3a1	ribosomal protein S3A1 [Source:MGI Symbol;Acc:MGI:1202063]	3	86045247	86050009	-1	protein_coding	16431.2	-0.348518	-0.178182	0.123217	-2.82848	0.00467692	0.139035
ENSMUSG00000101502.2	ENSMUSG00000101502	Rpl7a-ps10	ribosomal protein L7A, pseudogene 10 [Source:MGI Symbol;Acc:MGI:3647131]	9	97061232	97062029	1	processed_pseudogene	72.9496	-1.00271	-0.204828	0.354726	-2.82673	0.00470265	0.139035
ENSMUSG00000067121.3	ENSMUSG00000067121	Gm7027	predicted gene 7027 [Source:MGI Symbol;Acc:MGI:3644555]	7	101222667	101223528	-1	processed_pseudogene	90.8569	-0.712105	-0.210986	0.25191	-2.82682	0.00470122	0.139035
ENSMUSG00000045776.4	ENSMUSG00000045776	Lrtm1	leucine-rich repeats and transmembrane domains 1 [Source:MGI Symbol;Acc:MGI:2442106]	14	28740165	28755602	1	protein_coding	233.216	0.814753	0.21169	0.288327	2.8258	0.00471633	0.139194
ENSMUSG00000028979.18	ENSMUSG00000028979	Masp2	mannan-binding lectin serine peptidase 2 [Source:MGI Symbol;Acc:MGI:1330832]	4	148687011	148699956	1	protein_coding	57.8355	0.942214	0.207498	0.333631	2.82412	0.00474102	0.139677
ENSMUSG00000096276.10	ENSMUSG00000096276	Gm2042	predicted gene 2042 [Source:MGI Symbol;Acc:MGI:3800544]	12	87920850	87927453	1	protein_coding	114.744	0.664088	0.20836	0.235293	2.82239	0.00476679	0.139885
ENSMUSG00000084762.3	ENSMUSG00000084762	Platr3	pluripotency associated transcript 3 [Source:MGI Symbol;Acc:MGI:3651129]	2	135488443	135493987	1	lncRNA	265.295	0.436935	0.190347	0.154834	2.82196	0.00477306	0.139885
ENSMUSG00000069270.7	ENSMUSG00000069270	H2ac6	H2A clustered histone 6 [Source:MGI Symbol;Acc:MGI:2448287]	13	23865450	23867931	-1	protein_coding	35.2995	-0.74716	-0.21068	0.264756	-2.82207	0.00477143	0.139885
ENSMUSG00000041945.13	ENSMUSG00000041945	Mfsd9	major facilitator superfamily domain containing 9 [Source:MGI Symbol;Acc:MGI:2443548]	1	40811198	40829847	-1	protein_coding	368.457	0.358667	0.179177	0.127182	2.8201	0.00480082	0.139912
ENSMUSG00000063019.6	ENSMUSG00000063019	Manbal	mannosidase, beta A, lysosomal-like [Source:MGI Symbol;Acc:MGI:1916411]	2	157209514	157238683	1	protein_coding	914.965	-0.252569	-0.154181	0.089563	-2.82001	0.00480216	0.139912
ENSMUSG00000003644.18	ENSMUSG00000003644	Rps6ka1	ribosomal protein S6 kinase polypeptide 1 [Source:MGI Symbol;Acc:MGI:104558]	4	133574601	133615108	-1	protein_coding	263.299	-1.54102	-0.157982	0.546309	-2.82079	0.00479057	0.139912
ENSMUSG00000100794.2	ENSMUSG00000100794	Gm29667	predicted gene 29667 [Source:MGI Symbol;Acc:MGI:5580373]	1	100210516	100211005	1	processed_pseudogene	692.202	-0.859703	-0.209436	0.304895	-2.81967	0.00480731	0.139912
ENSMUSG00000027397.15	ENSMUSG00000027397	Slc20a1	solute carrier family 20, member 1 [Source:MGI Symbol;Acc:MGI:108392]	2	129040684	129053536	1	protein_coding	5252.66	0.531775	0.199183	0.188693	2.81821	0.00482922	0.140306
ENSMUSG00000106258.2	ENSMUSG00000106258	Rpl7a-ps7	ribosomal protein L7A, pseudogene 7 [Source:MGI Symbol;Acc:MGI:3645560]	3	129255621	129256396	1	processed_pseudogene	137.389	-1.13407	-0.192814	0.402512	-2.81748	0.0048402	0.140382
ENSMUSG00000056148.9	ENSMUSG00000056148	Rdh9	retinol dehydrogenase 9 [Source:MGI Symbol;Acc:MGI:2143528]	10	127612255	127628566	1	protein_coding	11.4624	-2.89521	-0.084674	1.02864	-2.81458	0.00488403	0.141166
ENSMUSG00000107951.2	ENSMUSG00000107951	Gm6210	predicted gene 6210 [Source:MGI Symbol;Acc:MGI:3643375]	6	75273101	75275042	-1	processed_pseudogene	385.19	-0.626941	-0.205102	0.222729	-2.81482	0.00488047	0.141166
ENSMUSG00000097392.5	ENSMUSG00000097392	Thoc2l	THO complex subunit 2-like [Source:MGI Symbol;Acc:MGI:3040669]	5	104656216	104702073	1	protein_coding	1066.53	0.40155	0.18481	0.14278	2.81236	0.00491795	0.141175
ENSMUSG00000079465.9	ENSMUSG00000079465	Col4a3	collagen, type IV, alpha 3 [Source:MGI Symbol;Acc:MGI:104688]	1	82564642	82699780	1	protein_coding	16.338	2.94634	0.0829328	1.04722	2.81348	0.00490077	0.141175
ENSMUSG00000023944.15	ENSMUSG00000023944	Hsp90ab1	heat shock protein 90 alpha (cytosolic), class B member 1 [Source:MGI Symbol;Acc:MGI:96247]	17	45878701	45884197	-1	protein_coding	147366	-0.313533	-0.169843	0.111481	-2.81242	0.00491699	0.141175
ENSMUSG00000031584.17	ENSMUSG00000031584	Gsr	glutathione reductase [Source:MGI Symbol;Acc:MGI:95804]	8	34142551	34188191	1	protein_coding	4873.94	-0.508142	-0.196393	0.180632	-2.81314	0.00490605	0.141175
ENSMUSG00000111162.2	ENSMUSG00000111162	Gm7293	predicted gene 7293 [Source:MGI Symbol;Acc:MGI:3779717]	9	51534045	51535051	1	processed_pseudogene	113.897	-0.904214	-0.205554	0.321809	-2.80978	0.00495754	0.142068
ENSMUSG00000074179.12	ENSMUSG00000074179	Gsta5	glutathione S-transferase alpha 5 [Source:MGI Symbol;Acc:MGI:3704339]	9	78197205	78212807	1	protein_coding	33.2612	1.22096	0.183039	0.4348	2.80811	0.00498335	0.142565
ENSMUSG00000106820.3	ENSMUSG00000106820	D5Ertd605e	DNA segment, Chr 5, ERATO Doi 605, expressed [Source:MGI Symbol;Acc:MGI:1277165]	5	147355411	147359860	1	lncRNA	110.377	0.58402	0.201232	0.208034	2.80732	0.00499551	0.142669
ENSMUSG00000067818.7	ENSMUSG00000067818	Myl9	myosin, light polypeptide 9, regulatory [Source:MGI Symbol;Acc:MGI:2138915]	2	156617340	156623578	1	protein_coding	1465.26	0.519059	0.196288	0.184968	2.80621	0.00501286	0.14268
ENSMUSG00000036381.14	ENSMUSG00000036381	P2ry14	purinergic receptor P2Y, G-protein coupled, 14 [Source:MGI Symbol;Acc:MGI:2155705]	3	59021276	59061039	-1	protein_coding	9.4279	1.80408	0.134925	0.642796	2.80661	0.00500662	0.14268
ENSMUSG00000032380.10	ENSMUSG00000032380	Dapk2	death-associated protein kinase 2 [Source:MGI Symbol;Acc:MGI:1341297]	9	66065505	66179524	1	protein_coding	1861.63	0.476256	0.192294	0.169795	2.80489	0.00503334	0.14302
ENSMUSG00000023885.10	ENSMUSG00000023885	Thbs2	thrombospondin 2 [Source:MGI Symbol;Acc:MGI:98738]	17	14885762	14914497	-1	protein_coding	793.209	0.531739	0.196408	0.189881	2.80039	0.00510416	0.143335
ENSMUSG00000052727.7	ENSMUSG00000052727	Map1b	microtubule-associated protein 1B [Source:MGI Symbol;Acc:MGI:1306778]	13	99557954	99653048	-1	protein_coding	11124.9	0.267679	0.157561	0.0955863	2.80039	0.00510409	0.143335
ENSMUSG00000033444.15	ENSMUSG00000033444	Specc1l	sperm antigen with calponin homology and coiled-coil domains 1-like [Source:MGI Symbol;Acc:MGI:1921642]	10	75047905	75148577	1	protein_coding	6122.73	0.250285	0.152413	0.0893414	2.80145	0.00508737	0.143335
ENSMUSG00000007670.11	ENSMUSG00000007670	Khsrp	KH-type splicing regulatory protein [Source:MGI Symbol;Acc:MGI:1336214]	17	57328051	57338522	-1	protein_coding	11213.2	-0.285898	-0.162603	0.102014	-2.80254	0.00507015	0.143335
ENSMUSG00000063229.16	ENSMUSG00000063229	Ldha	lactate dehydrogenase A [Source:MGI Symbol;Acc:MGI:96759]	7	46490899	46505051	1	protein_coding	44981.3	-0.340494	-0.174314	0.121521	-2.80192	0.00507987	0.143335
ENSMUSG00000012848.16	ENSMUSG00000012848	Rps5	ribosomal protein S5 [Source:MGI Symbol;Acc:MGI:1097682]	7	12656217	12660613	1	protein_coding	21048.7	-0.343601	-0.17485	0.12264	-2.8017	0.00508341	0.143335
ENSMUSG00000030342.9	ENSMUSG00000030342	Cd9	CD9 antigen [Source:MGI Symbol;Acc:MGI:88348]	6	125437229	125471754	-1	protein_coding	6959.98	-0.492862	-0.193363	0.175924	-2.80157	0.00508546	0.143335
ENSMUSG00000064254.7	ENSMUSG00000064254	Ethe1	ethylmalonic encephalopathy 1 [Source:MGI Symbol;Acc:MGI:1913321]	7	24286968	24308350	1	protein_coding	932.549	-0.326021	-0.171123	0.116579	-2.79657	0.00516489	0.144798
ENSMUSG00000082920.2	ENSMUSG00000082920	Gm13864	predicted gene 13864 [Source:MGI Symbol;Acc:MGI:3651491]	6	34763614	34764398	1	processed_pseudogene	153.815	-0.682365	-0.203492	0.244163	-2.79471	0.00519458	0.145388
ENSMUSG00000093672.3	ENSMUSG00000093672	Gm20655	predicted gene 20655 [Source:MGI Symbol;Acc:MGI:5313102]	10	17666270	17675669	-1	lncRNA	95.8721	0.83765	0.203678	0.299867	2.79341	0.00521557	0.14549
ENSMUSG00000026048.17	ENSMUSG00000026048	Ercc5	excision repair cross-complementing rodent repair deficiency, complementation group 5 [Source:MGI Symbol;Acc:MGI:103582]	1	44186904	44220420	1	protein_coding	1588.1	0.382955	0.180256	0.137083	2.79361	0.00521232	0.14549
ENSMUSG00000064370.1	ENSMUSG00000064370	mt-Cytb	mitochondrially encoded cytochrome b [Source:MGI Symbol;Acc:MGI:102501]	MT	14145	15288	1	protein_coding	156681	0.503446	0.192785	0.180366	2.79125	0.00525047	0.146221
ENSMUSG00000107462.2	ENSMUSG00000107462	Gm7384	predicted gene 7384 [Source:MGI Symbol;Acc:MGI:3643739]	6	141083773	141084302	1	processed_pseudogene	31.8358	-1.36041	-0.166109	0.487813	-2.7888	0.00529042	0.14709
ENSMUSG00000046613.20	ENSMUSG00000046613	Vwa5b2	von Willebrand factor A domain containing 5B2 [Source:MGI Symbol;Acc:MGI:2681859]	16	20408221	20424127	1	protein_coding	6.13634	3.06381	0.076212	1.10087	2.78309	0.00538443	0.149456
ENSMUSG00000094772.3	ENSMUSG00000094772	Rpl29-ps2	ribosomal protein L29, pseudogene 2 [Source:MGI Symbol;Acc:MGI:3648624]	13	4659333	4665024	1	transcribed_processed_pseudogene	65.7523	-1.22416	-0.17629	0.440043	-2.7819	0.0054042	0.149757
ENSMUSG00000039474.14	ENSMUSG00000039474	Wfs1	wolframin ER transmembrane glycoprotein [Source:MGI Symbol;Acc:MGI:1328355]	5	37123448	37146549	-1	protein_coding	2834.92	0.475692	0.188994	0.171046	2.78107	0.005418	0.149892
ENSMUSG00000035105.6	ENSMUSG00000035105	Egln3	egl-9 family hypoxia-inducible factor 3 [Source:MGI Symbol;Acc:MGI:1932288]	12	54225767	54250646	-1	protein_coding	2915.99	-0.700516	-0.200422	0.252226	-2.77733	0.00548071	0.151378
ENSMUSG00000082465.2	ENSMUSG00000082465	Rps6-ps3	ribosomal protein S6, pseudogene 3 [Source:MGI Symbol;Acc:MGI:3643565]	9	53600834	53601583	-1	processed_pseudogene	270.122	-0.417933	-0.182586	0.150587	-2.77536	0.00551414	0.152051
ENSMUSG00000042097.18	ENSMUSG00000042097	Zfp239	zinc finger protein 239 [Source:MGI Symbol;Acc:MGI:1306812]	6	117839061	117850252	1	protein_coding	161.889	0.563084	0.193212	0.203494	2.76708	0.00565607	0.15248
ENSMUSG00000046056.16	ENSMUSG00000046056	Sbsn	suprabasin [Source:MGI Symbol;Acc:MGI:2446326]	7	30450896	30455559	1	protein_coding	158.113	0.984503	0.191451	0.355532	2.7691	0.00562117	0.15248
ENSMUSG00000027107.4	ENSMUSG00000027107	Chrna1	cholinergic receptor, nicotinic, alpha polypeptide 1 (muscle) [Source:MGI Symbol;Acc:MGI:87885]	2	73393559	73410682	-1	protein_coding	13781.6	0.353264	0.173649	0.127472	2.7713	0.00558326	0.15248
ENSMUSG00000036339.19	ENSMUSG00000036339	Tmem260	transmembrane protein 260 [Source:MGI Symbol;Acc:MGI:2443219]	14	48683581	48761703	1	protein_coding	1049.06	0.329633	0.169237	0.119151	2.76651	0.00566591	0.15248
ENSMUSG00000055415.9	ENSMUSG00000055415	Atp10b	ATPase, class V, type 10B [Source:MGI Symbol;Acc:MGI:2442688]	11	43040704	43153112	1	protein_coding	12.7698	1.29036	0.167134	0.4663	2.76722	0.00565367	0.15248
ENSMUSG00000004319.16	ENSMUSG00000004319	Clcn3	chloride channel, voltage-sensitive 3 [Source:MGI Symbol;Acc:MGI:103555]	8	61363423	61436334	-1	protein_coding	2287.27	0.259182	0.15317	0.0936228	2.76836	0.00563385	0.15248
ENSMUSG00000072501.6	ENSMUSG00000072501	Phf20l1	PHD finger protein 20-like 1 [Source:MGI Symbol;Acc:MGI:2444412]	15	66449409	66519825	1	protein_coding	5313.86	0.207609	0.135924	0.0749391	2.77037	0.00559926	0.15248
ENSMUSG00000030324.9	ENSMUSG00000030324	Rho	rhodopsin [Source:MGI Symbol;Acc:MGI:97914]	6	115908709	115916997	1	protein_coding	19.155	1.97333	0.117575	0.712685	2.76886	0.00562528	0.15248
ENSMUSG00000113533.2	ENSMUSG00000113533	Gm46992	predicted gene 46992 [Source:MGI Symbol;Acc:MGI:5908004]	12	87958259	87961477	-1	processed_pseudogene	6.96229	2.52163	0.0920454	0.91091	2.76825	0.00563586	0.15248
ENSMUSG00000052131.8	ENSMUSG00000052131	Akr1b7	aldo-keto reductase family 1, member B7 [Source:MGI Symbol;Acc:MGI:101918]	6	34389269	34400077	1	protein_coding	10.518	-2.98242	-0.0768874	1.07764	-2.76754	0.00564813	0.15248
ENSMUSG00000114349.2	ENSMUSG00000114349	Gm7591	predicted gene 7591 [Source:MGI Symbol;Acc:MGI:3644074]	14	26932354	26933206	1	processed_pseudogene	6.23424	-2.06994	-0.112453	0.747311	-2.76985	0.00560825	0.15248
ENSMUSG00000022442.17	ENSMUSG00000022442	Ttll1	tubulin tyrosine ligase-like 1 [Source:MGI Symbol;Acc:MGI:2443047]	15	83367970	83395094	-1	protein_coding	1532.05	-0.25956	-0.15338	0.0937022	-2.77005	0.00560474	0.15248
ENSMUSG00000096699.2	ENSMUSG00000096699	Rps19-ps4	ribosomal protein S19, pseudogene 4 [Source:MGI Symbol;Acc:MGI:3645935]	18	42385463	42385900	1	processed_pseudogene	28.6448	-1.16818	-0.178428	0.421535	-2.77125	0.0055841	0.15248
ENSMUSG00000029063.17	ENSMUSG00000029063	Nadk	NAD kinase [Source:MGI Symbol;Acc:MGI:2183149]	4	155646835	155675458	1	protein_coding	6034.36	-0.493103	-0.188453	0.178222	-2.76678	0.00566127	0.15248
ENSMUSG00000070443.7	ENSMUSG00000070443	Gm10291	predicted pseudogene 10291 [Source:MGI Symbol;Acc:MGI:3641638]	3	78824565	78825563	1	processed_pseudogene	177.815	-0.562252	-0.194084	0.202779	-2.77273	0.00555885	0.15248
ENSMUSG00000035235.14	ENSMUSG00000035235	Trim13	tripartite motif-containing 13 [Source:MGI Symbol;Acc:MGI:1913847]	14	61835696	61843395	1	protein_coding	150.05	0.375464	0.176351	0.13575	2.76585	0.00567754	0.152492
ENSMUSG00000098154.3	ENSMUSG00000098154	Gm5787	predicted gene 5787 [Source:MGI Symbol;Acc:MGI:3811197]	8	36839750	36840787	-1	processed_pseudogene	84.6709	-1.13363	-0.179836	0.409928	-2.76545	0.00568452	0.152492
ENSMUSG00000025815.14	ENSMUSG00000025815	Dhtkd1	dehydrogenase E1 and transketolase domain containing 1 [Source:MGI Symbol;Acc:MGI:2445096]	2	5900926	5947603	-1	protein_coding	63.2221	1.5649	0.14392	0.566104	2.76433	0.00570401	0.152771
ENSMUSG00000051998.15	ENSMUSG00000051998	Lax1	lymphocyte transmembrane adaptor 1 [Source:MGI Symbol;Acc:MGI:2443362]	1	133606829	133617846	-1	protein_coding	16.9987	0.979692	0.190089	0.354674	2.76223	0.00574077	0.153114
ENSMUSG00000015214.15	ENSMUSG00000015214	Mtmr1	myotubularin related protein 1 [Source:MGI Symbol;Acc:MGI:1858271]	X	70408366	70462802	1	protein_coding	1648.89	0.427426	0.182018	0.15475	2.76204	0.00574415	0.153114
ENSMUSG00000004661.16	ENSMUSG00000004661	Arid3b	AT rich interactive domain 3B (BRIGHT-like) [Source:MGI Symbol;Acc:MGI:1930768]	9	57697636	57744076	-1	protein_coding	42.2779	1.36838	0.159387	0.495374	2.76232	0.00573915	0.153114
ENSMUSG00000094347.3	ENSMUSG00000094347	Olfr784	olfactory receptor 784 [Source:MGI Symbol;Acc:MGI:3030618]	10	129219952	129226067	1	protein_coding	27.4283	0.788044	0.196762	0.285633	2.75894	0.00579893	0.153115
ENSMUSG00000027708.15	ENSMUSG00000027708	Dcun1d1	DCN1, defective in cullin neddylation 1, domain containing 1 (S. cerevisiae) [Source:MGI Symbol;Acc:MGI:2150386]	3	35946254	35991594	-1	protein_coding	1412.06	0.389704	0.177565	0.141203	2.75989	0.00578205	0.153115
ENSMUSG00000031488.15	ENSMUSG00000031488	Rab11fip1	RAB11 family interacting protein 1 (class I) [Source:MGI Symbol;Acc:MGI:1923017]	8	27628801	27664674	-1	protein_coding	406.225	0.270612	0.15573	0.0980832	2.75901	0.00579769	0.153115
ENSMUSG00000024414.14	ENSMUSG00000024414	Mrpl27	mitochondrial ribosomal protein L27 [Source:MGI Symbol;Acc:MGI:2137224]	11	94544593	94550915	1	protein_coding	1054.78	-0.27484	-0.156852	0.0996023	-2.75937	0.00579128	0.153115
ENSMUSG00000084235.3	ENSMUSG00000084235	Gm15421	predicted gene 15421 [Source:MGI Symbol;Acc:MGI:3705475]	5	22733319	22734242	-1	transcribed_processed_pseudogene	35.4731	-1.26007	-0.167876	0.456666	-2.75929	0.0057928	0.153115
ENSMUSG00000096171.2	ENSMUSG00000096171	Gm8055	predicted pseudogene 8055 [Source:MGI Symbol;Acc:MGI:3643695]	10	39887862	39888869	1	processed_pseudogene	70.9287	-1.26062	-0.168052	0.456707	-2.76025	0.00577574	0.153115
ENSMUSG00000028879.5	ENSMUSG00000028879	Stx12	syntaxin 12 [Source:MGI Symbol;Acc:MGI:1931027]	4	132580812	132611820	-1	protein_coding	2667.14	-0.208615	-0.135731	0.0756852	-2.75636	0.00584487	0.154086
ENSMUSG00000091994.3	ENSMUSG00000091994	E130317F20Rik	RIKEN cDNA E130317F20 gene [Source:MGI Symbol;Acc:MGI:3041202]	10	79687215	79690805	-1	lncRNA	169.47	0.480053	0.185354	0.174455	2.75172	0.00592827	0.155613
ENSMUSG00000021816.12	ENSMUSG00000021816	Ppp3cb	protein phosphatase 3, catalytic subunit, beta isoform [Source:MGI Symbol;Acc:MGI:107163]	14	20549432	20596641	-1	protein_coding	3867.7	-0.205097	-0.134204	0.0745262	-2.75201	0.00592302	0.155613
ENSMUSG00000090489.4	ENSMUSG00000090489	Gm17415	predicted gene, 17415 [Source:MGI Symbol;Acc:MGI:4937049]	1	93349422	93350210	1	processed_pseudogene	90.6465	-1.01316	-0.18542	0.368209	-2.75159	0.00593059	0.155613
ENSMUSG00000054675.6	ENSMUSG00000054675	Tmem119	transmembrane protein 119 [Source:MGI Symbol;Acc:MGI:2385228]	5	113931790	113938577	-1	protein_coding	977.434	0.463209	0.183667	0.168493	2.74912	0.0059755	0.156547
ENSMUSG00000054589.3	ENSMUSG00000054589	Gm9949	predicted gene 9949 [Source:MGI Symbol;Acc:MGI:3647947]	18	62313187	62337877	1	lncRNA	69.4583	0.636913	0.193084	0.231819	2.74746	0.0060058	0.156851
ENSMUSG00000079311.2	ENSMUSG00000079311	Gm3222	predicted pseudogene 3222 [Source:MGI Symbol;Acc:MGI:3781401]	17	14929328	14930317	1	processed_pseudogene	334.337	-0.641009	-0.193282	0.233275	-2.74787	0.00599844	0.156851
ENSMUSG00000120303.1	ENSMUSG00000120303		novel transcript	X	12754466	12862153	1	lncRNA	25.3932	1.01898	0.183488	0.371204	2.74508	0.00604964	0.157751
ENSMUSG00000043639.16	ENSMUSG00000043639	Rbm20	RNA binding motif protein 20 [Source:MGI Symbol;Acc:MGI:1920963]	19	53665737	53855511	1	protein_coding	2342.37	0.416265	0.178113	0.152009	2.73843	0.00617329	0.160726
ENSMUSG00000090305.3	ENSMUSG00000090305	Gm5459	predicted gene 5459 [Source:MGI Symbol;Acc:MGI:3643518]	14	30798595	30799392	-1	processed_pseudogene	161.941	-1.11359	-0.174737	0.406835	-2.73721	0.00619632	0.161076
ENSMUSG00000042015.18	ENSMUSG00000042015	Wdr41	WD repeat domain 41 [Source:MGI Symbol;Acc:MGI:2445123]	13	95112852	95159822	1	protein_coding	941.533	0.289558	0.158638	0.105899	2.73428	0.00625172	0.161395
ENSMUSG00000035875.16	ENSMUSG00000035875	AI182371	expressed sequence AI182371 [Source:MGI Symbol;Acc:MGI:2138853]	2	34971873	34991555	-1	protein_coding	6.37027	2.04857	0.108158	0.749058	2.73486	0.00624066	0.161395
ENSMUSG00000020333.18	ENSMUSG00000020333	Acsl6	acyl-CoA synthetase long-chain family member 6 [Source:MGI Symbol;Acc:MGI:894291]	11	54194624	54255582	1	protein_coding	13.2987	-2.04327	-0.108491	0.747006	-2.73529	0.00623262	0.161395
ENSMUSG00000075700.11	ENSMUSG00000075700	Selenot	selenoprotein T [Source:MGI Symbol;Acc:MGI:1916477]	3	58484057	58500554	1	protein_coding	8302.47	-0.226761	-0.141217	0.0829407	-2.73402	0.00625667	0.161395
ENSMUSG00000026172.13	ENSMUSG00000026172	Bcs1l	BCS1-like (yeast) [Source:MGI Symbol;Acc:MGI:1914071]	1	74627448	74631602	1	protein_coding	836.334	-0.271317	-0.15433	0.0992118	-2.73472	0.00624331	0.161395
ENSMUSG00000031789.18	ENSMUSG00000031789	Cngb1	cyclic nucleotide gated channel beta 1 [Source:MGI Symbol;Acc:MGI:2664102]	8	95965673	96033213	-1	protein_coding	25.1048	2.03424	0.108476	0.744564	2.73212	0.00629274	0.161581
ENSMUSG00000036504.7	ENSMUSG00000036504	Phpt1	phosphohistidine phosphatase 1 [Source:MGI Symbol;Acc:MGI:1922704]	2	25463442	25465236	-1	protein_coding	1275.85	-0.39876	-0.175645	0.145924	-2.73265	0.00628276	0.161581
ENSMUSG00000064281.8	ENSMUSG00000064281	Rpl19-ps1	ribosomal protein L19, pseudogene 1 [Source:MGI Symbol;Acc:MGI:3642668]	1	84989835	84990425	1	processed_pseudogene	98.4026	-1.0391	-0.179091	0.380318	-2.73219	0.00629149	0.161581
ENSMUSG00000041633.15	ENSMUSG00000041633	Kctd12b	potassium channel tetramerisation domain containing 12b [Source:MGI Symbol;Acc:MGI:2444667]	X	152468150	152479387	-1	protein_coding	68.9823	-0.566597	-0.187637	0.207424	-2.73159	0.00630304	0.161598
ENSMUSG00000085521.5	ENSMUSG00000085521	4930526A20Rik	RIKEN cDNA 4930526A20 gene [Source:MGI Symbol;Acc:MGI:3612449]	17	28294024	28295651	-1	transcribed_processed_pseudogene	48.538	-0.836439	-0.188756	0.306688	-2.72733	0.00638494	0.163449
ENSMUSG00000020451.18	ENSMUSG00000020451	Limk2	LIM motif-containing protein kinase 2 [Source:MGI Symbol;Acc:MGI:1197517]	11	3294256	3359189	-1	protein_coding	2612.11	0.350509	0.168766	0.128676	2.72397	0.00645023	0.164618
ENSMUSG00000019647.17	ENSMUSG00000019647	Sema6a	sema domain, transmembrane domain (TM), and cytoplasmic domain, (semaphorin) 6A [Source:MGI Symbol;Acc:MGI:1203727]	18	47368665	47501937	-1	protein_coding	897.001	-0.675674	-0.189618	0.248029	-2.72417	0.00644632	0.164618
ENSMUSG00000032374.15	ENSMUSG00000032374	Plod2	procollagen lysine, 2-oxoglutarate 5-dioxygenase 2 [Source:MGI Symbol;Acc:MGI:1347007]	9	92424276	92490481	1	protein_coding	8098.78	0.231696	0.142194	0.0851478	2.7211	0.00650647	0.165578
ENSMUSG00000078429.10	ENSMUSG00000078429	Ctdsp2	CTD (carboxy-terminal domain, RNA polymerase II, polypeptide A) small phosphatase 2 [Source:MGI Symbol;Acc:MGI:1098748]	10	126814586	126835844	1	protein_coding	10166.2	-0.515426	-0.183382	0.189422	-2.72105	0.00650756	0.165578
ENSMUSG00000047749.3	ENSMUSG00000047749	Zc3hav1l	zinc finger CCCH-type, antiviral 1-like [Source:MGI Symbol;Acc:MGI:2443387]	6	38264331	38276194	-1	protein_coding	550.011	-0.460374	-0.179633	0.169263	-2.71987	0.0065308	0.16586
ENSMUSG00000045055.6	ENSMUSG00000045055	Rpsa-ps2	ribosomal protein SA, pseudogene 2 [Source:MGI Symbol;Acc:MGI:3643356]	10	128612240	128613119	-1	processed_pseudogene	317.727	-0.932779	-0.182835	0.342999	-2.71948	0.00653841	0.16586
ENSMUSG00000072825.12	ENSMUSG00000072825	Cep170b	centrosomal protein 170B [Source:MGI Symbol;Acc:MGI:2145043]	12	112686889	112713026	1	protein_coding	7951.36	0.326328	0.164396	0.120108	2.71696	0.00658852	0.166879
ENSMUSG00000062115.16	ENSMUSG00000062115	Rai1	retinoic acid induced 1 [Source:MGI Symbol;Acc:MGI:103291]	11	59995839	60090023	1	protein_coding	5588.01	0.17557	0.120803	0.0646682	2.71494	0.0066287	0.167644
ENSMUSG00000003070.7	ENSMUSG00000003070	Efna2	ephrin A2 [Source:MGI Symbol;Acc:MGI:102707]	10	80015316	80025844	1	protein_coding	88.3856	0.48597	0.180422	0.179151	2.71262	0.00667526	0.168315
ENSMUSG00000024099.16	ENSMUSG00000024099	Ndufv2	NADH:ubiquinone oxidoreductase core subunit V2 [Source:MGI Symbol;Acc:MGI:1920150]	17	66385633	66408554	-1	protein_coding	4053.69	-0.249563	-0.147162	0.0919846	-2.7131	0.00666575	0.168315
ENSMUSG00000021892.15	ENSMUSG00000021892	Sh3bp5	SH3-domain binding protein 5 (BTK-associated) [Source:MGI Symbol;Acc:MGI:1344391]	14	31081837	31158035	-1	protein_coding	1064.24	-0.295172	-0.158181	0.108852	-2.71168	0.00669435	0.168543
ENSMUSG00000026228.7	ENSMUSG00000026228	Htr2b	5-hydroxytryptamine (serotonin) receptor 2B [Source:MGI Symbol;Acc:MGI:109323]	1	86026748	86039692	-1	protein_coding	33.8341	1.47296	0.140023	0.543597	2.70966	0.0067353	0.168915
ENSMUSG00000089764.3	ENSMUSG00000089764	Gm16580	predicted gene 16580 [Source:MGI Symbol;Acc:MGI:4415000]	17	26488311	26489358	1	processed_pseudogene	89.4577	-0.844961	-0.184671	0.311815	-2.70982	0.006732	0.168915
ENSMUSG00000115595.2	ENSMUSG00000115595	Rps12-ps2	ribosomal protein S12, pseudogene 2 [Source:MGI Symbol;Acc:MGI:3646224]	14	61704417	61704815	-1	processed_pseudogene	70.6732	-0.799379	-0.185967	0.295033	-2.70946	0.00673929	0.168915
ENSMUSG00000033429.11	ENSMUSG00000033429	Mcee	methylmalonyl CoA epimerase [Source:MGI Symbol;Acc:MGI:1920974]	7	64042355	64061873	1	protein_coding	198.733	-0.436315	-0.176285	0.161123	-2.70797	0.00676962	0.169422
ENSMUSG00000113011.2	ENSMUSG00000113011	Gm1995	predicted gene 1995 [Source:MGI Symbol;Acc:MGI:3780165]	12	87828136	87830737	1	processed_pseudogene	25.9356	1.21189	0.159884	0.447879	2.70583	0.00681331	0.170176
ENSMUSG00000075576.13	ENSMUSG00000075576	Gm12359	predicted gene 12359 [Source:MGI Symbol;Acc:MGI:3702436]	11	98688533	98700913	-1	lncRNA	8.4722	1.62092	0.128607	0.599127	2.70548	0.00682065	0.170176
ENSMUSG00000069303.8	ENSMUSG00000069303	H2bc24	H2B clustered histone 24 [Source:MGI Symbol;Acc:MGI:3710645]	13	22017913	22021700	1	protein_coding	105.711	-0.541464	-0.182321	0.20017	-2.70501	0.00683015	0.170176
ENSMUSG00000024640.10	ENSMUSG00000024640	Psat1	phosphoserine aminotransferase 1 [Source:MGI Symbol;Acc:MGI:2183441]	19	15882042	15924701	-1	protein_coding	8570.62	-0.403069	-0.172919	0.149057	-2.70412	0.0068485	0.17038
ENSMUSG00000080059.5	ENSMUSG00000080059	Rps19-ps3	ribosomal protein S19, pseudogene 3 [Source:MGI Symbol;Acc:MGI:3701125]	4	147906234	147906659	-1	processed_pseudogene	87.4096	-0.719278	-0.185719	0.266131	-2.70272	0.00687745	0.170848
ENSMUSG00000024423.7	ENSMUSG00000024423	Impact	impact, RWD domain protein [Source:MGI Symbol;Acc:MGI:1098233]	18	13088909	13126007	1	protein_coding	4114.24	0.407472	0.173013	0.150846	2.70125	0.00690784	0.170916
ENSMUSG00000021870.18	ENSMUSG00000021870	Slmap	sarcolemma associated protein [Source:MGI Symbol;Acc:MGI:1933549]	14	26134323	26256086	-1	protein_coding	5910.32	0.273164	0.152502	0.10116	2.7003	0.0069277	0.170916
ENSMUSG00000030213.13	ENSMUSG00000030213	Atf7ip	activating transcription factor 7 interacting protein [Source:MGI Symbol;Acc:MGI:1858965]	6	136483165	136587860	1	protein_coding	4341.95	1.34913	0.147871	0.499502	2.70096	0.00691397	0.170916
ENSMUSG00000022982.11	ENSMUSG00000022982	Sod1	superoxide dismutase 1, soluble [Source:MGI Symbol;Acc:MGI:98351]	16	90017642	90023217	1	protein_coding	9773.62	-0.282529	-0.154706	0.104598	-2.7011	0.00691112	0.170916
ENSMUSG00000007041.10	ENSMUSG00000007041	Clic1	chloride intracellular channel 1 [Source:MGI Symbol;Acc:MGI:2148924]	17	35268942	35277725	1	protein_coding	13700.9	-0.301064	-0.158482	0.111499	-2.70014	0.00693109	0.170916
ENSMUSG00000024065.9	ENSMUSG00000024065	Ehd3	EH-domain containing 3 [Source:MGI Symbol;Acc:MGI:1928900]	17	74111129	74139089	1	protein_coding	1748.52	-0.574935	-0.182688	0.213035	-2.69878	0.00695942	0.171363
ENSMUSG00000101660.2	ENSMUSG00000101660	Gm18666	predicted gene, 18666 [Source:MGI Symbol;Acc:MGI:5010851]	1	93833966	93844490	1	unprocessed_pseudogene	66.3144	0.781648	0.18395	0.289739	2.69776	0.00698068	0.171384
ENSMUSG00000046152.17	ENSMUSG00000046152	Fut10	fucosyltransferase 10 [Source:MGI Symbol;Acc:MGI:2384748]	8	31677359	31751766	1	protein_coding	762.562	-0.492243	-0.178792	0.182445	-2.69803	0.00697506	0.171384
ENSMUSG00000067919.9	ENSMUSG00000067919	Rex2	reduced expression 2 [Source:MGI Symbol;Acc:MGI:1328322]	4	147106307	147145251	1	protein_coding	297.594	0.585723	0.182602	0.217253	2.69604	0.00701692	0.172022
ENSMUSG00000032332.18	ENSMUSG00000032332	Col12a1	collagen, type XII, alpha 1 [Source:MGI Symbol;Acc:MGI:88448]	9	79506273	79626113	-1	protein_coding	31658.6	0.395271	0.171165	0.146664	2.69508	0.0070371	0.172022
ENSMUSG00000074748.4	ENSMUSG00000074748	Atxn7l3b	ataxin 7-like 3B [Source:MGI Symbol;Acc:MGI:1914971]	10	112761335	112764906	-1	protein_coding	6131.65	0.282411	0.154221	0.104807	2.69458	0.00704765	0.172022
ENSMUSG00000116069.2	ENSMUSG00000116069	Gm49510	predicted gene, 49510 [Source:MGI Symbol;Acc:MGI:6155200]	15	78783867	78803232	1	protein_coding	531.604	-0.420835	-0.173447	0.156165	-2.6948	0.00704299	0.172022
ENSMUSG00000060992.10	ENSMUSG00000060992	Copz1	coatomer protein complex, subunit zeta 1 [Source:MGI Symbol;Acc:MGI:1929063]	15	103181141	103208295	1	protein_coding	7152.34	-0.19721	-0.128862	0.0732096	-2.69378	0.00706473	0.172189
ENSMUSG00000117171.2	ENSMUSG00000117171	C230013L11Rik	RIKEN cDNA C230013L11 gene [Source:MGI Symbol;Acc:MGI:2442581]	17	28393631	28396656	-1	lncRNA	114.01	0.492215	0.177973	0.182836	2.69211	0.0071002	0.172802
ENSMUSG00000009585.19	ENSMUSG00000009585	Apobec3	apolipoprotein B mRNA editing enzyme, catalytic polypeptide 3 [Source:MGI Symbol;Acc:MGI:1933111]	15	79775860	79800107	1	protein_coding	2932.91	-0.181979	-0.122728	0.0676245	-2.69102	0.00712337	0.173115
ENSMUSG00000082193.2	ENSMUSG00000082193	Rpl5-ps1	ribosomal protein L5, pseudogene 1 [Source:MGI Symbol;Acc:MGI:3647110]	1	14935296	14936189	1	processed_pseudogene	64.6616	-1.02028	-0.170788	0.379345	-2.68957	0.00715435	0.173617
ENSMUSG00000071532.7	ENSMUSG00000071532	Gm10335	predicted gene 10335 [Source:MGI Symbol;Acc:MGI:3641693]	10	14398822	14399289	1	processed_pseudogene	69.348	-1.37263	-0.143563	0.510528	-2.68864	0.00717432	0.17385
ENSMUSG00000040372.3	ENSMUSG00000040372	Gpr63	G protein-coupled receptor 63 [Source:MGI Symbol;Acc:MGI:2135884]	4	24966407	25009233	1	protein_coding	165.304	0.7288	0.182597	0.271236	2.68696	0.00721059	0.174478
ENSMUSG00000000958.11	ENSMUSG00000000958	Slc7a7	solute carrier family 7 (cationic amino acid transporter, y+ system), member 7 [Source:MGI Symbol;Acc:MGI:1337120]	14	54606899	54655237	-1	protein_coding	275.215	1.09219	0.164864	0.406634	2.68593	0.00723283	0.174687
ENSMUSG00000025809.16	ENSMUSG00000025809	Itgb1	integrin beta 1 (fibronectin receptor beta) [Source:MGI Symbol;Acc:MGI:96610]	8	129412135	129459681	1	protein_coding	45123.8	0.290011	0.155151	0.108007	2.68512	0.00725046	0.174687
ENSMUSG00000082154.2	ENSMUSG00000082154	Gm16464	predicted gene 16464 [Source:MGI Symbol;Acc:MGI:3643716]	7	104150262	104151356	-1	processed_pseudogene	6.33525	-5.56652	-0.0346011	2.07293	-2.68534	0.00724553	0.174687
ENSMUSG00000041762.17	ENSMUSG00000041762	Gpr155	G protein-coupled receptor 155 [Source:MGI Symbol;Acc:MGI:1915776]	2	73171850	73216916	-1	protein_coding	738.933	0.321032	0.160483	0.119733	2.68123	0.00733529	0.176478
ENSMUSG00000091650.3	ENSMUSG00000091650	Apol11a	apolipoprotein L 11a [Source:MGI Symbol;Acc:MGI:3649094]	15	77392471	77402251	1	protein_coding	126.601	0.49917	0.176736	0.18622	2.68054	0.00735036	0.176588
ENSMUSG00000057497.9	ENSMUSG00000057497	Fam136a	family with sequence similarity 136, member A [Source:MGI Symbol;Acc:MGI:1913738]	6	86342628	86347040	1	protein_coding	1084.51	-0.464932	-0.174688	0.173524	-2.67934	0.00737665	0.176966
ENSMUSG00000024968.15	ENSMUSG00000024968	Rcor2	REST corepressor 2 [Source:MGI Symbol;Acc:MGI:1859854]	19	7244690	7252590	1	protein_coding	1810.67	-0.448988	-0.173479	0.167673	-2.67776	0.00741152	0.177549
ENSMUSG00000063851.13	ENSMUSG00000063851	Rnf183	ring finger protein 183 [Source:MGI Symbol;Acc:MGI:1923322]	4	62345777	62353489	-1	protein_coding	37.5487	0.750703	0.180153	0.280548	2.67585	0.00745404	0.177806
ENSMUSG00000058589.15	ENSMUSG00000058589	Anks1b	ankyrin repeat and sterile alpha motif domain containing 1B [Source:MGI Symbol;Acc:MGI:1924781]	10	89709371	90809162	1	protein_coding	11.6063	1.81306	0.111795	0.677515	2.67605	0.00744959	0.177806
ENSMUSG00000098181.2	ENSMUSG00000098181	Rps12-ps24	ribosomal protein S12, pseudogene 24 [Source:MGI Symbol;Acc:MGI:3642518]	8	36492907	36493287	1	processed_pseudogene	41.1286	-1.04423	-0.166174	0.39023	-2.67592	0.00745233	0.177806
ENSMUSG00000045098.20	ENSMUSG00000045098	Kmt5b	lysine methyltransferase 5B [Source:MGI Symbol;Acc:MGI:2444557]	19	3817421	3868303	1	protein_coding	1930.12	0.333351	0.161638	0.124712	2.67296	0.0075186	0.178858
ENSMUSG00000105651.2	ENSMUSG00000105651	1700017M07Rik	RIKEN cDNA 1700017M07 gene [Source:MGI Symbol;Acc:MGI:1923648]	3	35310611	35330280	-1	lncRNA	11.4496	1.57738	0.125806	0.590133	2.67292	0.00751941	0.178858
ENSMUSG00000028893.9	ENSMUSG00000028893	Sesn2	sestrin 2 [Source:MGI Symbol;Acc:MGI:2651874]	4	132219343	132237812	-1	protein_coding	1614.59	0.405629	0.169463	0.151855	2.67116	0.00755905	0.178873
ENSMUSG00000038664.17	ENSMUSG00000038664	Herc1	HECT and RLD domain containing E3 ubiquitin protein ligase family member 1 [Source:MGI Symbol;Acc:MGI:2384589]	9	66257732	66416057	1	protein_coding	5132.34	0.255629	0.146309	0.0956987	2.67119	0.00755834	0.178873
ENSMUSG00000108660.2	ENSMUSG00000108660	Gm21284	predicted gene, 21284 [Source:MGI Symbol;Acc:MGI:5434639]	6	83545021	83565105	1	lncRNA	10.2095	1.41605	0.136873	0.530157	2.671	0.00756266	0.178873
ENSMUSG00000063457.15	ENSMUSG00000063457	Rps15	ribosomal protein S15 [Source:MGI Symbol;Acc:MGI:98117]	10	80128287	80129948	1	protein_coding	30131.7	-0.28551	-0.153268	0.106854	-2.67196	0.00754094	0.178873
ENSMUSG00000080850.2	ENSMUSG00000080850	Gm12439	predicted gene 12439 [Source:MGI Symbol;Acc:MGI:3651708]	4	48675156	48675520	1	processed_pseudogene	144.112	0.492444	0.174774	0.184523	2.66874	0.00761372	0.179575
ENSMUSG00000031551.13	ENSMUSG00000031551	Ido1	indoleamine 2,3-dioxygenase 1 [Source:MGI Symbol;Acc:MGI:96416]	8	25074152	25087025	-1	protein_coding	10.1235	1.54696	0.12714	0.579652	2.66877	0.00761302	0.179575
ENSMUSG00000039318.13	ENSMUSG00000039318	Rab3gap2	RAB3 GTPase activating protein subunit 2 [Source:MGI Symbol;Acc:MGI:1916043]	1	184936314	185018956	1	protein_coding	4630	0.262622	0.147754	0.098495	2.66635	0.00766795	0.180347
ENSMUSG00000089940.2	ENSMUSG00000089940	Gm4117	predicted gene 4117 [Source:MGI Symbol;Acc:MGI:3782293]	13	89887579	90035285	1	lncRNA	122.373	1.3417	0.141627	0.503142	2.66664	0.00766143	0.180347
ENSMUSG00000096948.4	ENSMUSG00000096948	Gm4221	predicted gene 4221 [Source:MGI Symbol;Acc:MGI:3782397]	18	55123334	55212486	1	lncRNA	33.6826	-0.908286	-0.172449	0.340731	-2.6657	0.00768292	0.180446
ENSMUSG00000033405.5	ENSMUSG00000033405	Nudt15	nudix (nucleoside diphosphate linked moiety X)-type motif 15 [Source:MGI Symbol;Acc:MGI:2443366]	14	73756317	73785682	-1	protein_coding	210.003	0.615853	0.178101	0.231129	2.66455	0.00770925	0.180812
ENSMUSG00000040451.19	ENSMUSG00000040451	Sgms1	sphingomyelin synthase 1 [Source:MGI Symbol;Acc:MGI:2444110]	19	32100127	32367114	-1	protein_coding	1960.28	0.429027	0.170299	0.161119	2.66279	0.00774955	0.181251
ENSMUSG00000046138.16	ENSMUSG00000046138	9930021J03Rik	RIKEN cDNA 9930021J03 gene [Source:MGI Symbol;Acc:MGI:2444398]	19	29691802	29783389	-1	protein_coding	2156.53	-0.291226	-0.153751	0.109364	-2.6629	0.00774706	0.181251
ENSMUSG00000113854.2	ENSMUSG00000113854	Gm2099	predicted gene 2099 [Source:MGI Symbol;Acc:MGI:3780266]	12	87952389	87955729	1	transcribed_processed_pseudogene	47.7695	1.54381	0.126113	0.580018	2.66165	0.00777585	0.181613
ENSMUSG00000052539.16	ENSMUSG00000052539	Magi3	membrane associated guanylate kinase, WW and PDZ domain containing 3 [Source:MGI Symbol;Acc:MGI:1923484]	3	103920575	104127690	-1	protein_coding	3977.13	-0.354481	-0.163056	0.133336	-2.65855	0.00784784	0.182786
ENSMUSG00000035232.9	ENSMUSG00000035232	Pdk3	pyruvate dehydrogenase kinase, isoenzyme 3 [Source:MGI Symbol;Acc:MGI:2384308]	X	92808213	92875807	-1	protein_coding	1875.42	-0.378226	-0.165619	0.142263	-2.65863	0.00784595	0.182786
ENSMUSG00000027227.8	ENSMUSG00000027227	Sord	sorbitol dehydrogenase [Source:MGI Symbol;Acc:MGI:98266]	2	122065230	122095821	1	protein_coding	5320.05	-0.824299	-0.174601	0.310133	-2.65788	0.00786329	0.182892
ENSMUSG00000027087.12	ENSMUSG00000027087	Itgav	integrin alpha V [Source:MGI Symbol;Acc:MGI:96608]	2	83554741	83637260	1	protein_coding	13261.2	0.218968	0.134904	0.0824275	2.65649	0.00789582	0.182908
ENSMUSG00000105429.2	ENSMUSG00000105429	Gm43692	predicted gene 43692 [Source:MGI Symbol;Acc:MGI:5663829]	5	32957248	32958309	-1	TEC	8.83822	1.41347	0.134185	0.532274	2.65554	0.00791816	0.182908
ENSMUSG00000102543.6	ENSMUSG00000102543	Pcdhgc5	protocadherin gamma subfamily C, 5 [Source:MGI Symbol;Acc:MGI:1935205]	18	37952566	37974926	1	protein_coding	110.525	1.44407	0.131977	0.543796	2.65554	0.00791821	0.182908
ENSMUSG00000017843.15	ENSMUSG00000017843	Ppp2r5c	protein phosphatase 2, regulatory subunit B', gamma [Source:MGI Symbol;Acc:MGI:1349475]	12	110413554	110549496	1	protein_coding	4942.12	-0.188899	-0.124228	0.0711341	-2.65553	0.00791843	0.182908
ENSMUSG00000027296.8	ENSMUSG00000027296	Itpka	inositol 1,4,5-trisphosphate 3-kinase A [Source:MGI Symbol;Acc:MGI:1333822]	2	119572818	119581744	1	protein_coding	13.651	-1.09993	-0.158093	0.414024	-2.65668	0.00789141	0.182908
ENSMUSG00000108366.2	ENSMUSG00000108366	Gm5586	predicted gene 5586 [Source:MGI Symbol;Acc:MGI:3645853]	7	16453041	16453835	-1	processed_pseudogene	87.1462	-0.783789	-0.174971	0.295417	-2.65316	0.00797418	0.183943
ENSMUSG00000023886.11	ENSMUSG00000023886	Smoc2	SPARC related modular calcium binding 2 [Source:MGI Symbol;Acc:MGI:1929881]	17	14499768	14625052	1	protein_coding	198.999	0.788511	0.174448	0.297418	2.65118	0.00802099	0.184769
ENSMUSG00000117959.2	ENSMUSG00000117959	D330050I16Rik	RIKEN cDNA D330050I16 gene [Source:MGI Symbol;Acc:MGI:3041222]	19	5438364	5439629	1	lncRNA	117.741	0.387776	0.165522	0.146374	2.64921	0.008068	0.185195
ENSMUSG00000113049.2	ENSMUSG00000113049	Gm48544	predicted gene, 48544 [Source:MGI Symbol;Acc:MGI:6098092]	13	13209443	13213521	1	lncRNA	9.48721	1.56973	0.122255	0.592541	2.64915	0.0080694	0.185195
ENSMUSG00000048852.14	ENSMUSG00000048852	Gm12185	predicted gene 12185 [Source:MGI Symbol;Acc:MGI:3652173]	11	48795483	48883053	-1	protein_coding	85.1015	1.61449	0.119356	0.609466	2.64902	0.00807257	0.185195
ENSMUSG00000091243.3	ENSMUSG00000091243	Vgll3	vestigial like family member 3 [Source:MGI Symbol;Acc:MGI:1920819]	16	65612143	65663254	1	protein_coding	1818.21	0.669554	0.175632	0.252868	2.64784	0.0081008	0.185589
ENSMUSG00000039943.17	ENSMUSG00000039943	Plcb4	phospholipase C, beta 4 [Source:MGI Symbol;Acc:MGI:107464]	2	135500931	135856513	1	protein_coding	3474.65	0.379285	0.164509	0.143292	2.64694	0.00812231	0.185605
ENSMUSG00000067872.3	ENSMUSG00000067872	Ccdc87	coiled-coil domain containing 87 [Source:MGI Symbol;Acc:MGI:3026882]	19	4889394	4892556	1	protein_coding	15.3874	1.10094	0.155876	0.416035	2.64627	0.00813855	0.185605
ENSMUSG00000038244.15	ENSMUSG00000038244	Mical2	microtubule associated monooxygenase, calponin and LIM domain containing 2 [Source:MGI Symbol;Acc:MGI:2444947]	7	111825063	112012313	1	protein_coding	12760.4	0.273764	0.148899	0.1035	2.64505	0.00816782	0.185605
ENSMUSG00000031497.11	ENSMUSG00000031497	Tnfsf13b	tumor necrosis factor (ligand) superfamily, member 13b [Source:MGI Symbol;Acc:MGI:1344376]	8	10056467	10089072	1	protein_coding	6.18478	1.76271	0.109969	0.666315	2.64545	0.00815816	0.185605
ENSMUSG00000022671.14	ENSMUSG00000022671	Mzt2	mitotic spindle organizing protein 2 [Source:MGI Symbol;Acc:MGI:1922845]	16	15666305	15681233	-1	protein_coding	520.376	-0.260089	-0.145867	0.098285	-2.64627	0.00813837	0.185605
ENSMUSG00000045503.17	ENSMUSG00000045503	Sys1	SYS1 Golgi-localized integral membrane protein homolog (S. cerevisiae) [Source:MGI Symbol;Acc:MGI:1913710]	2	164298884	164321558	1	protein_coding	1292.4	-0.307985	-0.1554	0.116425	-2.64536	0.00816043	0.185605
ENSMUSG00000037363.10	ENSMUSG00000037363	Letm2	leucine zipper-EF-hand containing transmembrane protein 2 [Source:MGI Symbol;Acc:MGI:2444979]	8	26068506	26087598	-1	protein_coding	115.025	0.95982	0.164995	0.363025	2.64395	0.00819448	0.185877
ENSMUSG00000031351.16	ENSMUSG00000031351	Zfp185	zinc finger protein 185 [Source:MGI Symbol;Acc:MGI:108095]	X	72030945	72075149	1	protein_coding	14.1209	1.37542	0.134772	0.520273	2.64364	0.00820194	0.185877
ENSMUSG00000022964.15	ENSMUSG00000022964	Tmem50b	transmembrane protein 50B [Source:MGI Symbol;Acc:MGI:1925225]	16	91371391	91394688	-1	protein_coding	1313.3	-0.435924	-0.168397	0.164928	-2.64312	0.00821463	0.185914
ENSMUSG00000073147.5	ENSMUSG00000073147	5031425E22Rik	RIKEN cDNA 5031425E22 gene [Source:MGI Symbol;Acc:MGI:1923227]	5	23587297	23639396	-1	lncRNA	655.373	0.290187	0.151993	0.10984	2.64192	0.00824374	0.186322
ENSMUSG00000039904.10	ENSMUSG00000039904	Gpr37	G protein-coupled receptor 37 [Source:MGI Symbol;Acc:MGI:1313297]	6	25665877	25690728	-1	protein_coding	41.4195	-1.10233	-0.154545	0.417514	-2.64022	0.00828511	0.186754
ENSMUSG00000025958.15	ENSMUSG00000025958	Creb1	cAMP responsive element binding protein 1 [Source:MGI Symbol;Acc:MGI:88494]	1	64571804	64643707	1	protein_coding	2600.11	-0.355659	-0.161444	0.134699	-2.64041	0.00828063	0.186754
ENSMUSG00000021256.6	ENSMUSG00000021256	Vash1	vasohibin 1 [Source:MGI Symbol;Acc:MGI:2442543]	12	86725474	86738865	1	protein_coding	138.13	0.411726	0.166047	0.156154	2.63667	0.00837253	0.187968
ENSMUSG00000112825.2	ENSMUSG00000112825	Gm9118	predicted gene 9118 [Source:MGI Symbol;Acc:MGI:3648185]	10	56373437	56374190	1	processed_pseudogene	169.539	-0.779332	-0.171933	0.295555	-2.63684	0.00836819	0.187968
ENSMUSG00000052331.15	ENSMUSG00000052331	Ankrd44	ankyrin repeat domain 44 [Source:MGI Symbol;Acc:MGI:3045243]	1	54684499	54965546	-1	protein_coding	1156.86	-0.539628	-0.172116	0.204611	-2.63734	0.00835595	0.187968
ENSMUSG00000113161.2	ENSMUSG00000113161	Gm47457	predicted gene, 47457 [Source:MGI Symbol;Acc:MGI:6096418]	12	68482582	68487056	-1	TEC	7.45541	1.714	0.111297	0.65024	2.63596	0.00838999	0.188108
ENSMUSG00000036712.16	ENSMUSG00000036712	Cyld	CYLD lysine 63 deubiquitinase [Source:MGI Symbol;Acc:MGI:1921506]	8	89423656	89478573	1	protein_coding	3588.55	0.39283	0.16448	0.149054	2.63548	0.00840172	0.18812
ENSMUSG00000079608.11	ENSMUSG00000079608	Stard6	StAR-related lipid transfer (START) domain containing 6 [Source:MGI Symbol;Acc:MGI:2156774]	18	70605525	70634137	1	protein_coding	28.4761	0.844108	0.169063	0.320455	2.63409	0.00843629	0.188142
ENSMUSG00000037808.14	ENSMUSG00000037808	Fam76b	family with sequence similarity 76, member B [Source:MGI Symbol;Acc:MGI:1920076]	9	13739012	13766283	1	protein_coding	1367.5	0.314251	0.155507	0.119283	2.6345	0.00842619	0.188142
ENSMUSG00000059776.8	ENSMUSG00000059776	Rpl13-ps6	ribosomal protein L13, pseudogene 6 [Source:MGI Symbol;Acc:MGI:3642685]	3	58894591	58895226	1	processed_pseudogene	192.219	-0.791923	-0.171034	0.300635	-2.63416	0.00843448	0.188142
ENSMUSG00000116861.2	ENSMUSG00000116861	Gm8253	predicted gene 8253 [Source:MGI Symbol;Acc:MGI:3647612]	16	28769675	28770107	-1	processed_pseudogene	64.9846	-1.09711	-0.1533	0.41681	-2.63216	0.00848448	0.188965
ENSMUSG00000025350.16	ENSMUSG00000025350	Rdh5	retinol dehydrogenase 5 [Source:MGI Symbol;Acc:MGI:1201412]	10	128749462	128758757	-1	protein_coding	530.575	0.333625	0.157927	0.126809	2.63093	0.00851517	0.189398
ENSMUSG00000044927.7	ENSMUSG00000044927	H1f10	H1.10 linker histone [Source:MGI Symbol;Acc:MGI:2685307]	6	87957403	87958619	-1	protein_coding	1395.98	-0.414353	-0.165506	0.15753	-2.63031	0.00853074	0.189417
ENSMUSG00000006369.15	ENSMUSG00000006369	Fbln1	fibulin 1 [Source:MGI Symbol;Acc:MGI:95487]	15	85090150	85170736	1	protein_coding	2435.58	-0.44993	-0.167589	0.171076	-2.63	0.00853858	0.189417
ENSMUSG00000102135.2	ENSMUSG00000102135	Gm37108	predicted gene, 37108 [Source:MGI Symbol;Acc:MGI:5610336]	1	6986783	6993812	1	processed_pseudogene	37.6957	-0.96487	-0.161268	0.367267	-2.62716	0.00861006	0.190571
ENSMUSG00000069171.15	ENSMUSG00000069171	Nr2f1	nuclear receptor subfamily 2, group F, member 1 [Source:MGI Symbol;Acc:MGI:1352451]	13	78337092	78347876	-1	protein_coding	936.352	-0.647441	-0.17203	0.246453	-2.62703	0.00861331	0.190571
ENSMUSG00000120961.1	ENSMUSG00000120961		novel transcript, antisense to Senp7	16	55932346	55936675	-1	lncRNA	9.5926	1.41454	0.128465	0.539067	2.62406	0.00868896	0.191992
ENSMUSG00000108207.3	ENSMUSG00000108207	1810059H22Rik	RIKEN cDNA 1810059H22 gene [Source:MGI Symbol;Acc:MGI:1917070]	5	148890558	148906932	-1	lncRNA	192.128	0.525733	0.16952	0.200499	2.62213	0.00873824	0.19258
ENSMUSG00000023979.15	ENSMUSG00000023979	Guca1b	guanylate cyclase activator 1B [Source:MGI Symbol;Acc:MGI:1194489]	17	47696318	47703892	1	protein_coding	21.0663	1.03378	0.155747	0.394262	2.62207	0.00873987	0.19258
ENSMUSG00000066491.5	ENSMUSG00000066491	Cox6c2	cytochrome c oxidase subunit 6C2 [Source:MGI Symbol;Acc:MGI:3649160]	12	56420378	56420608	-1	processed_pseudogene	21.5507	-1.33036	-0.13379	0.507713	-2.62029	0.00878542	0.19258
ENSMUSG00000027984.9	ENSMUSG00000027984	Hadh	hydroxyacyl-Coenzyme A dehydrogenase [Source:MGI Symbol;Acc:MGI:96009]	3	131027068	131065750	-1	protein_coding	3971.83	-0.221619	-0.133982	0.0845727	-2.62046	0.00878117	0.19258
ENSMUSG00000059159.7	ENSMUSG00000059159	Gm8129	predicted pseudogene 8129 [Source:MGI Symbol;Acc:MGI:3646863]	6	52323715	52323927	-1	processed_pseudogene	94.8204	-1.035	-0.15523	0.395056	-2.61989	0.00879587	0.19258
ENSMUSG00000028988.14	ENSMUSG00000028988	Ctnnbip1	catenin beta interacting protein 1 [Source:MGI Symbol;Acc:MGI:1915756]	4	149602693	149650894	1	protein_coding	1899.32	-0.35093	-0.158983	0.133937	-2.62012	0.00878979	0.19258
ENSMUSG00000098123.2	ENSMUSG00000098123	Gm4518	predicted gene 4518 [Source:MGI Symbol;Acc:MGI:3782703]	17	62087910	62088627	-1	processed_pseudogene	230.657	-0.896372	-0.163937	0.342016	-2.62085	0.00877121	0.19258
ENSMUSG00000068921.15	ENSMUSG00000068921	Dap3	death associated protein 3 [Source:MGI Symbol;Acc:MGI:1929538]	3	88828110	88858488	-1	protein_coding	2836.56	-0.211097	-0.130608	0.0805984	-2.61913	0.00881552	0.192759
ENSMUSG00000031441.16	ENSMUSG00000031441	Atp11a	ATPase, class VI, type 11A [Source:MGI Symbol;Acc:MGI:1354735]	8	12807014	12918728	1	protein_coding	4495.71	0.346761	0.158308	0.132461	2.61784	0.00884886	0.192985
ENSMUSG00000021404.13	ENSMUSG00000021404	Serpinb9c	serine (or cysteine) peptidase inhibitor, clade B, member 9c [Source:MGI Symbol;Acc:MGI:894669]	13	33333258	33343725	-1	protein_coding	47.2436	1.78919	0.104542	0.683399	2.61807	0.00884278	0.192985
ENSMUSG00000051934.6	ENSMUSG00000051934	Spats2	spermatogenesis associated, serine-rich 2 [Source:MGI Symbol;Acc:MGI:1919822]	15	99023797	99111096	1	protein_coding	3396.18	-0.225058	-0.134837	0.086	-2.61695	0.00887196	0.192988
ENSMUSG00000068466.7	ENSMUSG00000068466	Gm5518	predicted gene 5518 [Source:MGI Symbol;Acc:MGI:3648673]	19	29137518	29138162	1	processed_pseudogene	44.8977	-0.768452	-0.168484	0.293641	-2.61697	0.00887129	0.192988
ENSMUSG00000027634.15	ENSMUSG00000027634	Ndrg3	N-myc downstream regulated gene 3 [Source:MGI Symbol;Acc:MGI:1352499]	2	156769265	156833976	-1	protein_coding	3186.94	-0.299698	-0.151419	0.114722	-2.61239	0.00899123	0.195329
ENSMUSG00000021403.4	ENSMUSG00000021403	Serpinb9b	serine (or cysteine) peptidase inhibitor, clade B, member 9b [Source:MGI Symbol;Acc:MGI:894668]	13	33211399	33225867	1	protein_coding	851.971	0.771356	0.167211	0.29547	2.61061	0.00903811	0.195907
ENSMUSG00000057280.16	ENSMUSG00000057280	Musk	muscle, skeletal, receptor tyrosine kinase [Source:MGI Symbol;Acc:MGI:103581]	4	58285960	58374303	1	protein_coding	313.164	0.430949	0.164216	0.165083	2.6105	0.00904112	0.195907
ENSMUSG00000029720.10	ENSMUSG00000029720	Gm20605	predicted gene 20605 [Source:MGI Symbol;Acc:MGI:5306917]	5	137627437	137641161	1	protein_coding	1687.52	0.333735	0.155819	0.128003	2.60724	0.00912759	0.19677
ENSMUSG00000000600.16	ENSMUSG00000000600	Krit1	KRIT1, ankyrin repeat containing [Source:MGI Symbol;Acc:MGI:1930618]	5	3853184	3895564	1	protein_coding	2522.88	0.25537	0.142297	0.0979467	2.60724	0.00912758	0.19677
ENSMUSG00000031659.14	ENSMUSG00000031659	Adcy7	adenylate cyclase 7 [Source:MGI Symbol;Acc:MGI:102891]	8	88999031	89056590	1	protein_coding	13536.2	0.193471	0.124081	0.0742056	2.60723	0.00912782	0.19677
ENSMUSG00000038619.13	ENSMUSG00000038619	Ensa	endosulfine alpha [Source:MGI Symbol;Acc:MGI:1891189]	3	95532304	95539413	1	protein_coding	3990.26	-0.228089	-0.135263	0.0874548	-2.60808	0.00910512	0.19677
ENSMUSG00000040265.17	ENSMUSG00000040265	Dnm3	dynamin 3 [Source:MGI Symbol;Acc:MGI:1341299]	1	161810022	162305603	-1	protein_coding	529.975	0.52601	0.167316	0.2018	2.60658	0.00914503	0.196888
ENSMUSG00000058454.16	ENSMUSG00000058454	Dhcr7	7-dehydrocholesterol reductase [Source:MGI Symbol;Acc:MGI:1298378]	7	143376882	143402147	1	protein_coding	2520.23	-0.730837	-0.167444	0.280434	-2.60609	0.00915824	0.19692
ENSMUSG00000118667.1	ENSMUSG00000118667	Ahnak2	AHNAK nucleoprotein 2 [Source:MGI Symbol;Acc:MGI:2144831]	12	112738628	112766277	-1	protein_coding	8305.54	0.873154	0.162082	0.335147	2.60529	0.00917971	0.197129
ENSMUSG00000024085.14	ENSMUSG00000024085	Man2a1	mannosidase 2, alpha 1 [Source:MGI Symbol;Acc:MGI:104669]	17	64907731	65062105	1	protein_coding	8656.11	-0.416197	-0.162685	0.159795	-2.60456	0.00919928	0.197297
ENSMUSG00000033295.15	ENSMUSG00000033295	Ptprf	protein tyrosine phosphatase, receptor type, F [Source:MGI Symbol;Acc:MGI:102695]	4	118065410	118148602	-1	protein_coding	639.793	0.695206	0.167201	0.267284	2.601	0.00929518	0.198045
ENSMUSG00000023284.16	ENSMUSG00000023284	Zfp605	zinc finger protein 605 [Source:MGI Symbol;Acc:MGI:2444933]	5	110257958	110277660	1	protein_coding	322.923	0.536011	0.166862	0.206014	2.60182	0.009273	0.198045
ENSMUSG00000028737.16	ENSMUSG00000028737	Aldh4a1	aldehyde dehydrogenase 4 family, member A1 [Source:MGI Symbol;Acc:MGI:2443883]	4	139350177	139377001	1	protein_coding	901.421	0.309785	0.15216	0.119057	2.60199	0.00926853	0.198045
ENSMUSG00000028088.15	ENSMUSG00000028088	Fmo5	flavin containing monooxygenase 5 [Source:MGI Symbol;Acc:MGI:1310004]	3	97536120	97562598	1	protein_coding	22.7952	1.15193	0.143229	0.442903	2.60087	0.00929866	0.198045
ENSMUSG00000066755.3	ENSMUSG00000066755	Tnfsf18	tumor necrosis factor (ligand) superfamily, member 18 [Source:MGI Symbol;Acc:MGI:2673064]	1	161322224	161332859	1	protein_coding	7.30361	1.63553	0.110511	0.628895	2.60064	0.00930493	0.198045
ENSMUSG00000073737.4	ENSMUSG00000073737	Gm10566	predicted gene 10566 [Source:MGI Symbol;Acc:MGI:3642220]	1	15339026	15340021	-1	processed_pseudogene	196.846	-0.76955	-0.165811	0.295668	-2.60275	0.0092479	0.198045
ENSMUSG00000104094.2	ENSMUSG00000104094	Gm37314	predicted gene, 37314 [Source:MGI Symbol;Acc:MGI:5610542]	9	101065797	101068481	-1	TEC	15.0411	1.04375	0.150569	0.401573	2.59916	0.00934523	0.1984
ENSMUSG00000020598.17	ENSMUSG00000020598	Nrcam	neuronal cell adhesion molecule [Source:MGI Symbol;Acc:MGI:104750]	12	44375668	44648747	1	protein_coding	8.09865	2.14126	0.0862753	0.823717	2.59951	0.00933566	0.1984
ENSMUSG00000020312.13	ENSMUSG00000020312	Shc2	SHC (Src homology 2 domain containing) transforming protein 2 [Source:MGI Symbol;Acc:MGI:106180]	10	79453885	79473752	-1	protein_coding	74.389	1.13408	0.143899	0.436591	2.59759	0.00938807	0.198963
ENSMUSG00000094974.2	ENSMUSG00000094974	Rps19-ps2	ribosomal protein S19, pseudogene 2 [Source:MGI Symbol;Acc:MGI:3647073]	14	53140250	53140687	1	processed_pseudogene	171.603	-0.448735	-0.163505	0.172769	-2.59732	0.00939544	0.198963
ENSMUSG00000067058.8	ENSMUSG00000067058	Rps15a-ps5	ribosomal protein S15A, pseudogene 5 [Source:MGI Symbol;Acc:MGI:3642245]	5	105945187	105945579	-1	processed_pseudogene	67.5954	-1.28907	-0.131763	0.497253	-2.59238	0.00953153	0.201591
ENSMUSG00000031379.14	ENSMUSG00000031379	Pir	pirin [Source:MGI Symbol;Acc:MGI:1916906]	X	163052367	163156007	1	protein_coding	628.34	-0.405517	-0.160615	0.156454	-2.59192	0.00954424	0.201606
ENSMUSG00000053886.5	ENSMUSG00000053886	Sh2d4a	SH2 domain containing 4A [Source:MGI Symbol;Acc:MGI:1919531]	8	68729219	68800351	1	protein_coding	7.20672	1.46068	0.119618	0.563984	2.58993	0.00959952	0.202518
ENSMUSG00000053040.14	ENSMUSG00000053040	Aph1c	aph1 homolog C, gamma secretase subunit [Source:MGI Symbol;Acc:MGI:1915568]	9	66722276	66742008	-1	protein_coding	141.723	-2.03396	-0.089227	0.785903	-2.58806	0.0096519	0.203368
ENSMUSG00000057551.11	ENSMUSG00000057551	Zfp317	zinc finger protein 317 [Source:MGI Symbol;Acc:MGI:107775]	9	19533398	19561027	1	protein_coding	1110.8	0.268566	0.1439	0.103793	2.58753	0.00966668	0.203424
ENSMUSG00000012017.5	ENSMUSG00000012017	Scarf2	scavenger receptor class F, member 2 [Source:MGI Symbol;Acc:MGI:1858430]	16	17615146	17626157	1	protein_coding	3254.2	0.267656	0.143673	0.103465	2.58692	0.00968389	0.203531
ENSMUSG00000078816.11	ENSMUSG00000078816	Prkcg	protein kinase C, gamma [Source:MGI Symbol;Acc:MGI:97597]	7	3337704	3379615	1	protein_coding	125.553	0.499295	0.163456	0.193269	2.58342	0.00978256	0.205348
ENSMUSG00000017778.15	ENSMUSG00000017778	Cox7c	cytochrome c oxidase subunit 7C [Source:MGI Symbol;Acc:MGI:103226]	13	86192935	86195023	-1	protein_coding	3261.4	-0.321896	-0.152133	0.124672	-2.58194	0.00982469	0.205975
ENSMUSG00000028664.15	ENSMUSG00000028664	Ephb2	Eph receptor B2 [Source:MGI Symbol;Acc:MGI:99611]	4	136374850	136563299	-1	protein_coding	1672.37	-0.325145	-0.152281	0.126074	-2.57899	0.00990888	0.207223
ENSMUSG00000084403.2	ENSMUSG00000084403	Rps15a-ps8	ribosomal protein S15A, pseudogene 8 [Source:MGI Symbol;Acc:MGI:3652112]	4	53791070	53791456	-1	processed_pseudogene	190.927	-0.441919	-0.161037	0.171326	-2.5794	0.00989712	0.207223
ENSMUSG00000021028.9	ENSMUSG00000021028	Mbip	MAP3K12 binding inhibitory protein 1 [Source:MGI Symbol;Acc:MGI:1918320]	12	56375088	56392679	-1	protein_coding	591.314	-0.245023	-0.138057	0.095045	-2.57797	0.00993826	0.207579
ENSMUSG00000001120.16	ENSMUSG00000001120	Pcbp3	poly(rC) binding protein 3 [Source:MGI Symbol;Acc:MGI:1890470]	10	76597691	76797721	-1	protein_coding	448.079	-0.582705	-0.163808	0.226113	-2.57705	0.00996465	0.207871
ENSMUSG00000097027.3	ENSMUSG00000097027	Gm26559	predicted gene, 26559 [Source:MGI Symbol;Acc:MGI:5477053]	13	99653137	99658268	1	lncRNA	30.2207	0.763254	0.161143	0.296302	2.57594	0.00999691	0.208285
ENSMUSG00000036523.17	ENSMUSG00000036523	Greb1	gene regulated by estrogen in breast cancer protein [Source:MGI Symbol;Acc:MGI:2149712]	12	16720616	16850887	-1	protein_coding	71.0884	1.61581	0.107648	0.627877	2.57346	0.0100689	0.209314
ENSMUSG00000047370.6	ENSMUSG00000047370	Gm7367	predicted pseudogene 7367 [Source:MGI Symbol;Acc:MGI:3646404]	7	59805357	59805848	1	processed_pseudogene	87.5931	-1.41876	-0.119682	0.551325	-2.57338	0.0100712	0.209314
ENSMUSG00000026814.17	ENSMUSG00000026814	Eng	endoglin [Source:MGI Symbol;Acc:MGI:95392]	2	32536607	32572681	1	protein_coding	186.338	0.424632	0.158992	0.165322	2.56851	0.0102136	0.209658
ENSMUSG00000019143.16	ENSMUSG00000019143	Hars2	histidyl-tRNA synthetase 2 [Source:MGI Symbol;Acc:MGI:1918041]	18	36916061	36925615	1	protein_coding	1243.35	0.32834	0.151769	0.127816	2.56884	0.0102038	0.209658
ENSMUSG00000041915.10	ENSMUSG00000041915	Ammecr1l	AMME chromosomal region gene 1-like [Source:MGI Symbol;Acc:MGI:2442711]	18	31892879	31915796	1	protein_coding	1931.44	0.228836	0.133434	0.0890588	2.5695	0.0101846	0.209658
ENSMUSG00000025145.14	ENSMUSG00000025145	Lrrc45	leucine rich repeat containing 45 [Source:MGI Symbol;Acc:MGI:2387183]	11	120604751	120611954	1	protein_coding	2782.76	0.217884	0.130198	0.0848976	2.56643	0.010275	0.209658
ENSMUSG00000038170.16	ENSMUSG00000038170	Pde4dip	phosphodiesterase 4D interacting protein (myomegalin) [Source:MGI Symbol;Acc:MGI:1891434]	3	97597140	97796023	-1	protein_coding	6993.03	0.201167	0.125142	0.078305	2.56903	0.0101985	0.209658
ENSMUSG00000028649.22	ENSMUSG00000028649	Macf1	microtubule-actin crosslinking factor 1 [Source:MGI Symbol;Acc:MGI:108559]	4	123243426	123578153	-1	protein_coding	17015.4	0.190754	0.121737	0.07416	2.57219	0.0101058	0.209658
ENSMUSG00000028463.15	ENSMUSG00000028463	Car9	carbonic anhydrase 9 [Source:MGI Symbol;Acc:MGI:2447188]	4	43506966	43513729	1	protein_coding	44.9236	-2.12289	-0.0837391	0.825834	-2.5706	0.0101523	0.209658
ENSMUSG00000075705.14	ENSMUSG00000075705	Msrb1	methionine sulfoxide reductase B1 [Source:MGI Symbol;Acc:MGI:1351642]	17	24955616	24961752	1	protein_coding	1322.05	-0.166984	-0.112648	0.0650331	-2.56768	0.0102382	0.209658
ENSMUSG00000089646.2	ENSMUSG00000089646	Gm15796	predicted gene 15796 [Source:MGI Symbol;Acc:MGI:3801844]	5	38664806	38665009	1	processed_pseudogene	25.2483	-1.35216	-0.122977	0.526854	-2.56648	0.0102736	0.209658
ENSMUSG00000024454.17	ENSMUSG00000024454	Hdac3	histone deacetylase 3 [Source:MGI Symbol;Acc:MGI:1343091]	18	38068897	38088069	-1	protein_coding	3469.09	-0.259408	-0.140613	0.101072	-2.56657	0.0102711	0.209658
ENSMUSG00000029725.11	ENSMUSG00000029725	Ppp1r35	protein phosphatase 1, regulatory subunit 35 [Source:MGI Symbol;Acc:MGI:1922853]	5	137777111	137778372	1	protein_coding	631.748	-0.343451	-0.153385	0.133699	-2.56883	0.0102042	0.209658
ENSMUSG00000111942.2	ENSMUSG00000111942	Gm5182	predicted gene 5182 [Source:MGI Symbol;Acc:MGI:3649174]	12	10202142	10208233	1	processed_pseudogene	572.256	-0.357349	-0.154811	0.139038	-2.57016	0.0101652	0.209658
ENSMUSG00000070025.9	ENSMUSG00000070025	Gm10284	predicted pseudogene 10284 [Source:MGI Symbol;Acc:MGI:3704311]	8	58003333	58004337	1	processed_pseudogene	82.9262	-0.859582	-0.156065	0.334483	-2.56988	0.0101734	0.209658
ENSMUSG00000105558.2	ENSMUSG00000105558	Gm5855	predicted gene 5855 [Source:MGI Symbol;Acc:MGI:3645472]	3	130723015	130724319	-1	processed_pseudogene	235.653	-0.673695	-0.162135	0.262205	-2.56935	0.010189	0.209658
ENSMUSG00000008734.10	ENSMUSG00000008734	Gprc5b	G protein-coupled receptor, family C, group 5, member B [Source:MGI Symbol;Acc:MGI:1927596]	7	118571270	118594434	-1	protein_coding	3024.3	-0.598472	-0.162385	0.233101	-2.56743	0.0102454	0.209658
ENSMUSG00000079034.3	ENSMUSG00000079034	Eif1ad8	eukaryotic translation initiation factor 1A domain containing 8 [Source:MGI Symbol;Acc:MGI:3643794]	12	87561086	87565036	1	protein_coding	145.629	0.824449	0.156568	0.321594	2.56363	0.0103584	0.211102
ENSMUSG00000038383.17	ENSMUSG00000038383	Pigu	phosphatidylinositol glycan anchor biosynthesis, class U [Source:MGI Symbol;Acc:MGI:3039607]	2	155120163	155199350	-1	protein_coding	1386.38	-0.172847	-0.114788	0.067452	-2.56252	0.0103915	0.211521
ENSMUSG00000028444.18	ENSMUSG00000028444	Cntfr	ciliary neurotrophic factor receptor [Source:MGI Symbol;Acc:MGI:99605]	4	41657498	41697089	-1	protein_coding	10.3873	1.33465	0.123076	0.521365	2.55993	0.0104694	0.212803
ENSMUSG00000028568.17	ENSMUSG00000028568	Btf3l4	basic transcription factor 3-like 4 [Source:MGI Symbol;Acc:MGI:1915312]	4	108671492	108690811	-1	protein_coding	2057.92	-0.187319	-0.119973	0.0732316	-2.5579	0.0105305	0.212803
ENSMUSG00000052056.15	ENSMUSG00000052056	Zfp217	zinc finger protein 217 [Source:MGI Symbol;Acc:MGI:2685408]	2	169950563	169990023	-1	protein_coding	1078.23	-0.279224	-0.14388	0.109145	-2.55828	0.0105192	0.212803
ENSMUSG00000032047.6	ENSMUSG00000032047	Acat1	acetyl-Coenzyme A acetyltransferase 1 [Source:MGI Symbol;Acc:MGI:87870]	9	53491822	53521682	-1	protein_coding	1758.89	-0.291037	-0.14583	0.113775	-2.558	0.0105276	0.212803
ENSMUSG00000030541.17	ENSMUSG00000030541	Idh2	isocitrate dehydrogenase 2 (NADP+), mitochondrial [Source:MGI Symbol;Acc:MGI:96414]	7	79744594	79765140	-1	protein_coding	9357.96	-0.394552	-0.156314	0.154209	-2.55855	0.0105109	0.212803
ENSMUSG00000110537.2	ENSMUSG00000110537	Gm4316	predicted gene 4316 [Source:MGI Symbol;Acc:MGI:3782497]	8	123891994	123905504	1	lncRNA	2030.91	-0.633451	-0.160912	0.247546	-2.55892	0.0104998	0.212803
ENSMUSG00000024987.7	ENSMUSG00000024987	Cyp26a1	cytochrome P450, family 26, subfamily a, polypeptide 1 [Source:MGI Symbol;Acc:MGI:1096359]	19	37686246	37689984	1	protein_coding	21.591	1.67062	0.102121	0.653734	2.55551	0.0106033	0.214017
ENSMUSG00000032449.14	ENSMUSG00000032449	Slc25a36	solute carrier family 25, member 36 [Source:MGI Symbol;Acc:MGI:1924909]	9	96957014	96993210	-1	protein_coding	3125.52	0.316102	0.14898	0.123796	2.55342	0.0106672	0.214986
ENSMUSG00000039563.7	ENSMUSG00000039563	2210406O10Rik	RIKEN cDNA 2210406O10 gene [Source:MGI Symbol;Acc:MGI:1923960]	5	36604955	36622197	-1	lncRNA	45.397	1.06436	0.140564	0.416888	2.5531	0.010677	0.214986
ENSMUSG00000066007.16	ENSMUSG00000066007	Zfp600	zinc finger protein 600 [Source:MGI Symbol;Acc:MGI:3705222]	4	146093394	146135325	1	protein_coding	145.8	0.741933	0.157553	0.290768	2.55163	0.010722	0.215634
ENSMUSG00000014905.5	ENSMUSG00000014905	Dnajb9	DnaJ heat shock protein family (Hsp40) member B9 [Source:MGI Symbol;Acc:MGI:1351618]	12	44252342	44257109	-1	protein_coding	862.76	0.324759	0.149682	0.127373	2.54967	0.0107824	0.216589
ENSMUSG00000046329.15	ENSMUSG00000046329	Slc25a23	solute carrier family 25 (mitochondrial carrier; phosphate carrier), member 23 [Source:MGI Symbol;Acc:MGI:1914222]	17	57350711	57366863	-1	protein_coding	254.663	-0.49972	-0.158899	0.196034	-2.54915	0.0107987	0.216658
ENSMUSG00000034664.14	ENSMUSG00000034664	Itga2b	integrin alpha 2b [Source:MGI Symbol;Acc:MGI:96601]	11	102344123	102360948	-1	protein_coding	141.79	0.531113	0.159055	0.20852	2.54706	0.0108634	0.217437
ENSMUSG00000041842.16	ENSMUSG00000041842	Fhdc1	FH2 domain containing 1 [Source:MGI Symbol;Acc:MGI:2684972]	3	84349505	84387736	-1	protein_coding	87.4693	0.90412	0.149577	0.354936	2.54727	0.0108568	0.217437
ENSMUSG00000048720.9	ENSMUSG00000048720	Tbc1d12	TBC1D12: TBC1 domain family, member 12 [Source:MGI Symbol;Acc:MGI:2384803]	19	38825023	38908367	1	protein_coding	131.652	-0.401376	-0.155341	0.157644	-2.54609	0.0108937	0.217784
ENSMUSG00000079467.10	ENSMUSG00000079467	Gm14966	predicted gene 14966 [Source:MGI Symbol;Acc:MGI:3705223]	19	6405123	6413789	-1	lncRNA	18.0193	1.18205	0.131069	0.464413	2.54526	0.0109197	0.218044
ENSMUSG00000036596.7	ENSMUSG00000036596	Cpz	carboxypeptidase Z [Source:MGI Symbol;Acc:MGI:88487]	5	35659562	35683042	-1	protein_coding	85.6451	0.493459	0.158101	0.193975	2.54393	0.0109613	0.218614
ENSMUSG00000034832.16	ENSMUSG00000034832	Tet3	tet methylcytosine dioxygenase 3 [Source:MGI Symbol;Acc:MGI:2446229]	6	83339355	83436066	-1	protein_coding	2696.4	-0.277068	-0.142439	0.108935	-2.54342	0.0109774	0.218675
ENSMUSG00000023266.12	ENSMUSG00000023266	Frs3	fibroblast growth factor receptor substrate 3 [Source:MGI Symbol;Acc:MGI:2135965]	17	47999955	48015211	1	protein_coding	198.804	0.645452	0.158207	0.253847	2.54268	0.0110005	0.218876
ENSMUSG00000096177.3	ENSMUSG00000096177	Gm5070	predicted gene 5070 [Source:MGI Symbol;Acc:MGI:3643219]	3	95317657	95318518	-1	processed_pseudogene	12.1354	-1.58241	-0.104949	0.622686	-2.54126	0.0110455	0.219147
ENSMUSG00000030432.13	ENSMUSG00000030432	Rpl28	ribosomal protein L28 [Source:MGI Symbol;Acc:MGI:101839]	7	4795873	4798065	1	protein_coding	19242.2	-0.300842	-0.145964	0.118395	-2.54101	0.0110533	0.219147
ENSMUSG00000027552.15	ENSMUSG00000027552	E2f5	E2F transcription factor 5 [Source:MGI Symbol;Acc:MGI:105091]	3	14643701	14671369	1	protein_coding	685.965	-0.313036	-0.147584	0.12318	-2.54129	0.0110444	0.219147
ENSMUSG00000059430.15	ENSMUSG00000059430	Actg2	actin, gamma 2, smooth muscle, enteric [Source:MGI Symbol;Acc:MGI:104589]	6	83489887	83513247	-1	protein_coding	918.003	0.720701	0.156283	0.283686	2.54049	0.0110698	0.219215
ENSMUSG00000016946.7	ENSMUSG00000016946	Kctd5	potassium channel tetramerisation domain containing 5 [Source:MGI Symbol;Acc:MGI:1916509]	17	24266708	24292459	-1	protein_coding	2413.73	0.238928	0.134356	0.0940757	2.53975	0.0110933	0.219423
ENSMUSG00000020321.17	ENSMUSG00000020321	Mdh1	malate dehydrogenase 1, NAD (soluble) [Source:MGI Symbol;Acc:MGI:97051]	11	21506692	21522367	-1	protein_coding	7257.76	-0.225833	-0.13096	0.0889785	-2.53806	0.0111468	0.220221
ENSMUSG00000120117.1	ENSMUSG00000120117		novel transcript	11	87481106	87482595	-1	lncRNA	7.12075	1.52167	0.107435	0.600396	2.53445	0.0112623	0.221982
ENSMUSG00000014402.16	ENSMUSG00000014402	Tsg101	tumor susceptibility gene 101 [Source:MGI Symbol;Acc:MGI:106581]	7	46538697	46569717	-1	protein_coding	3256.73	-0.181675	-0.117095	0.0716754	-2.53469	0.0112547	0.221982
ENSMUSG00000121258.1	ENSMUSG00000121258		novel transcript	2	34761088	34762988	1	lncRNA	35.7955	0.685922	0.155834	0.270853	2.53245	0.0113269	0.222696
ENSMUSG00000047407.18	ENSMUSG00000047407	Tgif1	TGFB-induced factor homeobox 1 [Source:MGI Symbol;Acc:MGI:1194497]	17	71151200	71160541	-1	protein_coding	3057.5	-0.26602	-0.139677	0.105045	-2.53244	0.0113272	0.222696
ENSMUSG00000082480.2	ENSMUSG00000082480	Gm11687	predicted gene 11687 [Source:MGI Symbol;Acc:MGI:3652085]	2	143984408	143985293	-1	processed_pseudogene	163.682	-0.86044	-0.149198	0.339814	-2.53209	0.0113384	0.222696
ENSMUSG00000030616.17	ENSMUSG00000030616	Sytl2	synaptotagmin-like 2 [Source:MGI Symbol;Acc:MGI:1933366]	7	89951460	90059927	1	protein_coding	1474.29	0.323842	0.147823	0.128027	2.52948	0.0114231	0.22361
ENSMUSG00000031429.15	ENSMUSG00000031429	Psmd10	proteasome (prosome, macropain) 26S subunit, non-ATPase, 10 [Source:MGI Symbol;Acc:MGI:1858898]	X	139849178	139857477	-1	protein_coding	1185	-0.211467	-0.126556	0.0835853	-2.52995	0.0114078	0.22361
ENSMUSG00000031879.15	ENSMUSG00000031879	Ciao2b	cytosolic iron-sulfur assembly component 2B [Source:MGI Symbol;Acc:MGI:1915773]	8	105366470	105368597	-1	protein_coding	1165.7	-0.313301	-0.146625	0.123862	-2.52943	0.0114249	0.22361
ENSMUSG00000020656.17	ENSMUSG00000020656	Grhl1	grainyhead like transcription factor 1 [Source:MGI Symbol;Acc:MGI:2182540]	12	24622282	24667390	1	protein_coding	54.7592	0.711292	0.154519	0.28133	2.52832	0.0114611	0.223798
ENSMUSG00000089824.11	ENSMUSG00000089824	Rbm12	RNA binding motif protein 12 [Source:MGI Symbol;Acc:MGI:1922960]	2	155933878	155953898	-1	protein_coding	1838.9	-0.342256	-0.149523	0.135366	-2.52837	0.0114592	0.223798
ENSMUSG00000050132.14	ENSMUSG00000050132	Sarm1	sterile alpha and HEAT/Armadillo motif containing 1 [Source:MGI Symbol;Acc:MGI:2136419]	11	78363156	78388580	-1	protein_coding	41.6533	0.796791	0.151166	0.315399	2.5263	0.0115272	0.224826
ENSMUSG00000012889.9	ENSMUSG00000012889	Podnl1	podocan-like 1 [Source:MGI Symbol;Acc:MGI:2685352]	8	84852618	84859156	1	protein_coding	1748.78	0.521283	0.155852	0.206506	2.5243	0.0115929	0.225845
ENSMUSG00000021765.10	ENSMUSG00000021765	Fst	follistatin [Source:MGI Symbol;Acc:MGI:95586]	13	114588826	114595487	-1	protein_coding	65.3989	1.43393	0.111042	0.568235	2.52349	0.0116198	0.225846
ENSMUSG00000030168.14	ENSMUSG00000030168	Adipor2	adiponectin receptor 2 [Source:MGI Symbol;Acc:MGI:93830]	6	119330111	119394665	-1	protein_coding	2310.85	-0.31131	-0.145902	0.123359	-2.52361	0.0116158	0.225846
ENSMUSG00000067344.8	ENSMUSG00000067344	Rps25-ps1	ribosomal protein S25, pseudogene 1 [Source:MGI Symbol;Acc:MGI:3642902]	6	145212126	145212503	1	processed_pseudogene	663.587	-0.456236	-0.154646	0.180855	-2.52267	0.0116469	0.226112
ENSMUSG00000070336.4	ENSMUSG00000070336	Fbxo47	F-box protein 47 [Source:MGI Symbol;Acc:MGI:1920223]	11	97744652	97774980	-1	protein_coding	14.7154	1.0771	0.134248	0.427059	2.52213	0.0116648	0.226197
ENSMUSG00000034173.14	ENSMUSG00000034173	Zbed5	zinc finger, BED type containing 5 [Source:MGI Symbol;Acc:MGI:1919220]	5	129924564	129932464	1	protein_coding	208.378	0.485452	0.154867	0.192647	2.51991	0.0117385	0.227353
ENSMUSG00000097993.9	ENSMUSG00000097993	Ptprv	protein tyrosine phosphatase, receptor type, V [Source:MGI Symbol;Acc:MGI:108027]	1	135036235	135060332	-1	protein_coding	1477.19	1.13075	0.130153	0.448839	2.51928	0.0117596	0.227353
ENSMUSG00000075276.6	ENSMUSG00000075276	Gm13653	predicted gene 13653 [Source:MGI Symbol;Acc:MGI:3649358]	2	75022621	75023103	1	processed_pseudogene	74.1689	-0.943338	-0.142285	0.374472	-2.51911	0.011765	0.227353
ENSMUSG00000046623.9	ENSMUSG00000046623	Gjb4	gap junction protein, beta 4 [Source:MGI Symbol;Acc:MGI:95722]	4	127244879	127247874	-1	protein_coding	465.519	0.44835	0.153942	0.178028	2.51842	0.0117881	0.227537
ENSMUSG00000021594.12	ENSMUSG00000021594	Srd5a1	steroid 5 alpha-reductase 1 [Source:MGI Symbol;Acc:MGI:98400]	13	69721568	69759561	-1	protein_coding	290.624	-0.702717	-0.15301	0.279115	-2.51766	0.0118138	0.227772
ENSMUSG00000078908.11	ENSMUSG00000078908	Mon1b	MON1 homolog B, secretory traffciking associated [Source:MGI Symbol;Acc:MGI:1923231]	8	114362219	114371811	1	protein_coding	1300.61	-0.220769	-0.128411	0.087781	-2.515	0.0119032	0.229232
ENSMUSG00000080731.3	ENSMUSG00000080731	Rps2-ps9	ribosomal protein S2, pseudogene 9 [Source:MGI Symbol;Acc:MGI:3644037]	17	28003353	28004220	1	transcribed_processed_pseudogene	65.3315	-0.952136	-0.1409	0.378702	-2.51421	0.0119299	0.229483
ENSMUSG00000090544.4	ENSMUSG00000090544	Gm6576	predicted gene 6576 [Source:MGI Symbol;Acc:MGI:3646644]	15	27025414	27026296	1	processed_pseudogene	155.158	-1.11569	-0.130083	0.443993	-2.51284	0.0119763	0.230062
ENSMUSG00000026782.16	ENSMUSG00000026782	Abi2	abl interactor 2 [Source:MGI Symbol;Acc:MGI:106913]	1	60448778	60520317	1	protein_coding	1958.26	-0.249196	-0.135025	0.099189	-2.51234	0.0119935	0.230062
ENSMUSG00000053070.6	ENSMUSG00000053070	Cfap300	cilia and flagella associated protein 300 [Source:MGI Symbol;Acc:MGI:3045346]	9	8021673	8042824	-1	protein_coding	241.275	-0.446323	-0.153139	0.177668	-2.51211	0.0120011	0.230062
ENSMUSG00000121084.1	ENSMUSG00000121084		novel transcript	8	117882952	117884572	-1	lncRNA	134.269	0.621738	0.15367	0.247577	2.5113	0.0120289	0.230331
ENSMUSG00000028028.12	ENSMUSG00000028028	Alpk1	alpha-kinase 1 [Source:MGI Symbol;Acc:MGI:1918731]	3	127463959	127574176	-1	protein_coding	869.683	0.408922	0.151718	0.162922	2.50992	0.0120757	0.230966
ENSMUSG00000019577.7	ENSMUSG00000019577	Pdk4	pyruvate dehydrogenase kinase, isoenzyme 4 [Source:MGI Symbol;Acc:MGI:1351481]	6	5483351	5496309	-1	protein_coding	8616.59	0.308826	0.144274	0.123161	2.50749	0.0121591	0.232031
ENSMUSG00000008153.13	ENSMUSG00000008153	Clstn3	calsyntenin 3 [Source:MGI Symbol;Acc:MGI:2178323]	6	124407540	124441753	-1	protein_coding	52.4343	1.04148	0.134148	0.415296	2.5078	0.0121487	0.232031
ENSMUSG00000074738.3	ENSMUSG00000074738	Fndc10	fibronectin type III domain containing 10 [Source:MGI Symbol;Acc:MGI:2444790]	4	155778799	155780938	1	protein_coding	920.582	0.310826	0.144462	0.123986	2.50695	0.0121778	0.232125
ENSMUSG00000028630.10	ENSMUSG00000028630	Dyrk2	dual-specificity tyrosine-(Y)-phosphorylation regulated kinase 2 [Source:MGI Symbol;Acc:MGI:1330301]	10	118691508	118706114	-1	protein_coding	4743.25	0.307205	0.144001	0.122563	2.50652	0.0121928	0.232146
ENSMUSG00000120992.1	ENSMUSG00000120992		novel transcript	17	35215654	35219393	-1	lncRNA	5862.25	-0.521472	-0.153384	0.208096	-2.50593	0.0122131	0.23227
ENSMUSG00000113222.2	ENSMUSG00000113222	Gm48557	predicted gene, 48557 [Source:MGI Symbol;Acc:MGI:6098112]	12	15915145	15915698	-1	processed_pseudogene	26.9812	-1.01706	-0.135251	0.406013	-2.50499	0.0122456	0.232361
ENSMUSG00000020153.15	ENSMUSG00000020153	Ndufs7	NADH:ubiquinone oxidoreductase core subunit S7 [Source:MGI Symbol;Acc:MGI:1922656]	10	80084955	80092628	1	protein_coding	2323.23	-0.297883	-0.142713	0.118916	-2.50499	0.0122454	0.232361
ENSMUSG00000031217.9	ENSMUSG00000031217	Efnb1	ephrin B1 [Source:MGI Symbol;Acc:MGI:102708]	X	98179736	98192597	1	protein_coding	850.078	-0.393012	-0.150288	0.157026	-2.50285	0.0123198	0.233506
ENSMUSG00000117585.2	ENSMUSG00000117585	Gm5047	predicted gene 5047 [Source:MGI Symbol;Acc:MGI:3645969]	18	4743076	4743876	1	processed_pseudogene	93.7163	-0.943103	-0.139411	0.376875	-2.50243	0.0123344	0.233519
ENSMUSG00000056429.5	ENSMUSG00000056429	Tgoln1	trans-golgi network protein [Source:MGI Symbol;Acc:MGI:105080]	6	72585415	72593983	-1	protein_coding	5263.81	0.272134	0.138617	0.108796	2.50133	0.0123728	0.23372
ENSMUSG00000030796.18	ENSMUSG00000030796	Tead2	TEA domain family member 2 [Source:MGI Symbol;Acc:MGI:104904]	7	44865177	44883068	1	protein_coding	3034.62	-0.527602	-0.152825	0.210905	-2.50161	0.012363	0.23372
ENSMUSG00000062373.9	ENSMUSG00000062373	Tmem65	transmembrane protein 65 [Source:MGI Symbol;Acc:MGI:1922118]	15	58654118	58695487	-1	protein_coding	4246.62	-0.253247	-0.135067	0.101307	-2.49981	0.012426	0.23446
ENSMUSG00000037795.15	ENSMUSG00000037795	N4bp2	NEDD4 binding protein 2 [Source:MGI Symbol;Acc:MGI:2684414]	5	65920864	65987451	1	protein_coding	848.791	0.328183	0.145582	0.131328	2.49895	0.012456	0.234763
ENSMUSG00000052415.6	ENSMUSG00000052415	Tchh	trichohyalin [Source:MGI Symbol;Acc:MGI:2177944]	3	93349637	93356384	1	protein_coding	18.8415	0.906132	0.140829	0.362726	2.49812	0.0124854	0.235054
ENSMUSG00000115050.2	ENSMUSG00000115050	Gm21154	predicted gene, 21154 [Source:MGI Symbol;Acc:MGI:5434509]	14	43883708	43910522	1	lncRNA	55.839	0.609992	0.1518	0.24422	2.49771	0.0124997	0.235059
ENSMUSG00000085767.2	ENSMUSG00000085767	Gm13563	predicted gene 13563 [Source:MGI Symbol;Acc:MGI:3652052]	2	26271538	26279030	1	lncRNA	81.2289	0.567274	0.151858	0.227347	2.49518	0.0125892	0.235082
ENSMUSG00000042659.16	ENSMUSG00000042659	Arrdc4	arrestin domain containing 4 [Source:MGI Symbol;Acc:MGI:1913662]	7	68386743	68398989	-1	protein_coding	239.255	0.582995	0.151836	0.233583	2.49588	0.0125646	0.235082
ENSMUSG00000020385.17	ENSMUSG00000020385	Clk4	CDC like kinase 4 [Source:MGI Symbol;Acc:MGI:1098551]	11	51152557	51172593	1	protein_coding	1780.09	0.263203	0.136606	0.105509	2.49459	0.0126104	0.235082
ENSMUSG00000085984.9	ENSMUSG00000085984	1700001G11Rik	RIKEN cDNA 1700001G11 gene [Source:MGI Symbol;Acc:MGI:1916553]	14	66532771	66534578	-1	lncRNA	13.3906	1.19395	0.122125	0.478335	2.49605	0.0125585	0.235082
ENSMUSG00000064262.8	ENSMUSG00000064262	Gimap8	GTPase, IMAP family member 8 [Source:MGI Symbol;Acc:MGI:2685303]	6	48624168	48637809	1	protein_coding	106.694	1.98285	0.0808444	0.794883	2.49452	0.0126129	0.235082
ENSMUSG00000020601.9	ENSMUSG00000020601	Trib2	tribbles pseudokinase 2 [Source:MGI Symbol;Acc:MGI:2145021]	12	15841728	15866923	-1	protein_coding	113.737	-1.18401	-0.122606	0.474561	-2.49496	0.012597	0.235082
ENSMUSG00000060733.14	ENSMUSG00000060733	Ipmk	inositol polyphosphate multikinase [Source:MGI Symbol;Acc:MGI:1916968]	10	71183593	71269157	1	protein_coding	1895.1	-0.269665	-0.1378	0.108057	-2.49559	0.0125749	0.235082
ENSMUSG00000044328.14	ENSMUSG00000044328	Trp53i13	transformation related protein 53 inducible protein 13 [Source:MGI Symbol;Acc:MGI:1915125]	11	77398925	77406806	-1	protein_coding	504.932	-0.484357	-0.151696	0.194132	-2.49499	0.0125959	0.235082
ENSMUSG00000035934.17	ENSMUSG00000035934	Pknox2	Pbx/knotted 1 homeobox 2 [Source:MGI Symbol;Acc:MGI:2445415]	9	36802278	37058703	-1	protein_coding	799.354	-0.778024	-0.146463	0.311992	-2.49373	0.0126409	0.235341
ENSMUSG00000029714.12	ENSMUSG00000029714	Gigyf1	GRB10 interacting GYF protein 1 [Source:MGI Symbol;Acc:MGI:1888677]	5	137516810	137526197	1	protein_coding	3902.77	0.334104	0.145601	0.134005	2.49321	0.0126593	0.235423
ENSMUSG00000114496.2	ENSMUSG00000114496	Gm47601	predicted gene, 47601 [Source:MGI Symbol;Acc:MGI:6096654]	14	22977994	22983568	1	lncRNA	16.8863	1.00285	0.134066	0.402325	2.49263	0.01268	0.235548
ENSMUSG00000032180.12	ENSMUSG00000032180	Tmed1	transmembrane p24 trafficking protein 1 [Source:MGI Symbol;Acc:MGI:106201]	9	21418849	21421548	-1	protein_coding	1006.77	-0.3442	-0.146321	0.138114	-2.49214	0.0126976	0.235607
ENSMUSG00000038481.14	ENSMUSG00000038481	Cdk19	cyclin-dependent kinase 19 [Source:MGI Symbol;Acc:MGI:1925584]	10	40215560	40359814	1	protein_coding	2391.15	-0.454653	-0.150887	0.182463	-2.49176	0.0127112	0.235607
ENSMUSG00000073607.3	ENSMUSG00000073607	Gm10548	predicted gene 10548 [Source:MGI Symbol;Acc:MGI:3641893]	18	34340828	34354825	-1	transcribed_processed_pseudogene	24.1807	-3.37887	-0.0475251	1.35652	-2.49084	0.0127441	0.235696
ENSMUSG00000042129.9	ENSMUSG00000042129	Rassf4	Ras association (RalGDS/AF-6) domain family member 4 [Source:MGI Symbol;Acc:MGI:2386853]	6	116609969	116650913	-1	protein_coding	48.5143	-1.94122	-0.0820659	0.779271	-2.49107	0.0127358	0.235696
ENSMUSG00000004044.10	ENSMUSG00000004044	Cavin1	caveolae associated 1 [Source:MGI Symbol;Acc:MGI:1277968]	11	100847559	100861713	-1	protein_coding	30111.8	-0.180183	-0.11491	0.0723691	-2.48978	0.0127823	0.236103
ENSMUSG00000038732.16	ENSMUSG00000038732	Mboat1	membrane bound O-acyltransferase domain containing 1 [Source:MGI Symbol;Acc:MGI:2387184]	13	30320472	30430700	1	protein_coding	387.1	-0.391372	-0.148799	0.157213	-2.48945	0.0127942	0.236103
ENSMUSG00000052631.16	ENSMUSG00000052631	Sh2d6	SH2 domain containing 6 [Source:MGI Symbol;Acc:MGI:1918380]	6	72490624	72498690	-1	protein_coding	13.4546	1.3668	0.110045	0.549176	2.48882	0.0128167	0.236258
ENSMUSG00000103677.2	ENSMUSG00000103677	Pcdhga4	protocadherin gamma subfamily A, 4 [Source:MGI Symbol;Acc:MGI:1935216]	18	37818263	37974926	1	protein_coding	54.6441	0.560677	0.150861	0.225373	2.48777	0.0128546	0.236683
ENSMUSG00000090602.4	ENSMUSG00000090602	Gm5611	predicted gene 5611 [Source:MGI Symbol;Acc:MGI:3647121]	9	16941341	16942192	1	processed_pseudogene	1651.18	-0.604528	-0.150362	0.243036	-2.4874	0.0128679	0.236683
ENSMUSG00000037536.15	ENSMUSG00000037536	Fbxo34	F-box protein 34 [Source:MGI Symbol;Acc:MGI:1926188]	14	47687878	47769419	1	protein_coding	1016.25	0.430133	0.149698	0.173023	2.48598	0.0129195	0.236852
ENSMUSG00000050627.14	ENSMUSG00000050627	Gpd1l	glycerol-3-phosphate dehydrogenase 1-like [Source:MGI Symbol;Acc:MGI:1289257]	9	114728409	114763055	-1	protein_coding	2210.76	-0.202723	-0.121962	0.081536	-2.4863	0.0129079	0.236852
ENSMUSG00000035268.15	ENSMUSG00000035268	Pkig	protein kinase inhibitor, gamma [Source:MGI Symbol;Acc:MGI:1343086]	2	163500306	163568078	1	protein_coding	2638.4	-0.294942	-0.14086	0.118629	-2.48625	0.0129096	0.236852
ENSMUSG00000019857.8	ENSMUSG00000019857	Asf1a	anti-silencing function 1A histone chaperone [Source:MGI Symbol;Acc:MGI:1913653]	10	53472853	53485321	1	protein_coding	931.494	-0.375087	-0.147453	0.151015	-2.48377	0.0129999	0.238067
ENSMUSG00000020474.12	ENSMUSG00000020474	Polm	polymerase (DNA directed), mu [Source:MGI Symbol;Acc:MGI:1860191]	11	5777860	5788016	-1	protein_coding	981.679	0.404093	0.148641	0.16272	2.48337	0.0130146	0.238077
ENSMUSG00000018068.14	ENSMUSG00000018068	Ints2	integrator complex subunit 2 [Source:MGI Symbol;Acc:MGI:1917672]	11	86101507	86148401	-1	protein_coding	2554.09	0.469055	0.149897	0.188995	2.48184	0.0130706	0.238841
ENSMUSG00000062077.15	ENSMUSG00000062077	Trim54	tripartite motif-containing 54 [Source:MGI Symbol;Acc:MGI:1889623]	5	31274056	31294974	1	protein_coding	34.5987	0.692195	0.147492	0.278988	2.48109	0.013098	0.239082
ENSMUSG00000024787.15	ENSMUSG00000024787	Snx15	sorting nexin 15 [Source:MGI Symbol;Acc:MGI:1916274]	19	6169429	6178334	-1	protein_coding	1031.46	0.296682	0.140507	0.11968	2.47895	0.0131771	0.239787
ENSMUSG00000029364.16	ENSMUSG00000029364	Wsb2	WD repeat and SOCS box-containing 2 [Source:MGI Symbol;Acc:MGI:2144041]	5	117495369	117516666	1	protein_coding	6463.06	-0.20831	-0.123228	0.0840268	-2.47909	0.0131719	0.239787
ENSMUSG00000098091.2	ENSMUSG00000098091	Gm16470	predicted pseudogene 16470 [Source:MGI Symbol;Acc:MGI:3645079]	19	40200826	40201823	1	processed_pseudogene	219.742	-0.52035	-0.149794	0.209913	-2.47888	0.0131795	0.239787
ENSMUSG00000027170.13	ENSMUSG00000027170	Eif3m	eukaryotic translation initiation factor 3, subunit M [Source:MGI Symbol;Acc:MGI:1351744]	2	104830001	104847425	-1	protein_coding	5058.64	-0.253864	-0.13382	0.102429	-2.47844	0.013196	0.239827
ENSMUSG00000032261.17	ENSMUSG00000032261	Sh3bgrl2	SH3 domain binding glutamic acid-rich protein like 2 [Source:MGI Symbol;Acc:MGI:1915350]	9	83430380	83520854	1	protein_coding	643.809	0.595913	0.149003	0.240562	2.47717	0.0132427	0.240416
ENSMUSG00000058979.8	ENSMUSG00000058979	Hdhd5	haloacid dehalogenase like hydrolase domain containing 5 [Source:MGI Symbol;Acc:MGI:2136976]	6	120486455	120508280	-1	protein_coding	779.1	0.27139	0.136696	0.10962	2.47574	0.0132959	0.241121
ENSMUSG00000018548.16	ENSMUSG00000018548	Trim37	tripartite motif-containing 37 [Source:MGI Symbol;Acc:MGI:2153072]	11	87017903	87111509	1	protein_coding	3432.58	-0.278603	-0.137769	0.112557	-2.47523	0.0133151	0.241209
ENSMUSG00000032531.16	ENSMUSG00000032531	Amotl2	angiomotin-like 2 [Source:MGI Symbol;Acc:MGI:1929286]	9	102593871	102610617	1	protein_coding	8365.45	0.58727	0.148626	0.237404	2.47371	0.0133717	0.241973
ENSMUSG00000065947.1	ENSMUSG00000065947	mt-Nd4l	mitochondrially encoded NADH dehydrogenase 4L [Source:MGI Symbol;Acc:MGI:102497]	MT	9877	10173	1	protein_coding	10868.9	0.649057	0.147337	0.262497	2.47262	0.0134126	0.242451
ENSMUSG00000118264.2	ENSMUSG00000118264	Rps15-ps3	ribosomal protein S15, pseudogene 3 [Source:MGI Symbol;Acc:MGI:3645421]	18	64421206	64424891	1	transcribed_processed_pseudogene	16.0959	-1.58554	-0.0956382	0.641359	-2.47216	0.0134301	0.242506
ENSMUSG00000026727.11	ENSMUSG00000026727	Rsu1	Ras suppressor protein 1 [Source:MGI Symbol;Acc:MGI:103040]	2	13081632	13276226	-1	protein_coding	4990.52	0.162871	0.108033	0.0659037	2.47135	0.0134605	0.242534
ENSMUSG00000067288.14	ENSMUSG00000067288	Rps28	ribosomal protein S28 [Source:MGI Symbol;Acc:MGI:1859516]	17	34038001	34043536	-1	protein_coding	14241.8	-0.293904	-0.139584	0.118914	-2.47158	0.0134518	0.242534
ENSMUSG00000034248.8	ENSMUSG00000034248	Slc25a37	solute carrier family 25, member 37 [Source:MGI Symbol;Acc:MGI:1914962]	14	69479297	69522561	-1	protein_coding	7446.91	0.239693	0.13048	0.0970203	2.47055	0.0134907	0.242818
ENSMUSG00000033047.6	ENSMUSG00000033047	Eif3l	eukaryotic translation initiation factor 3, subunit L [Source:MGI Symbol;Acc:MGI:2386251]	15	78959379	78978605	1	protein_coding	15315.3	-0.4062	-0.147261	0.164454	-2.46999	0.0135118	0.242937
ENSMUSG00000039191.13	ENSMUSG00000039191	Rbpj	recombination signal binding protein for immunoglobulin kappa J region [Source:MGI Symbol;Acc:MGI:96522]	5	53623494	53814704	1	protein_coding	2375.75	-0.25688	-0.133797	0.104023	-2.46946	0.0135318	0.243037
ENSMUSG00000010663.6	ENSMUSG00000010663	Fads1	fatty acid desaturase 1 [Source:MGI Symbol;Acc:MGI:1923517]	19	10160252	10174241	1	protein_coding	7663.54	-0.640866	-0.14695	0.25959	-2.46877	0.013558	0.243247
ENSMUSG00000021123.13	ENSMUSG00000021123	Rdh12	retinol dehydrogenase 12 [Source:MGI Symbol;Acc:MGI:1925224]	12	79255688	79269439	1	protein_coding	29.4657	0.884345	0.136846	0.358474	2.46697	0.0136261	0.243701
ENSMUSG00000015202.14	ENSMUSG00000015202	Cnksr3	Cnksr family member 3 [Source:MGI Symbol;Acc:MGI:2674130]	10	7069063	7162237	-1	protein_coding	1505.82	0.225002	0.126948	0.0912062	2.46695	0.0136268	0.243701
ENSMUSG00000078291.2	ENSMUSG00000078291	Gm3940	predicted gene 3940 [Source:MGI Symbol;Acc:MGI:3782114]	1	52129794	52130225	-1	processed_pseudogene	28.5471	-0.989141	-0.130748	0.400887	-2.46738	0.0136105	0.243701
ENSMUSG00000029705.18	ENSMUSG00000029705	Cux1	cut-like homeobox 1 [Source:MGI Symbol;Acc:MGI:88568]	5	136276989	136596344	-1	protein_coding	6088.84	-0.190105	-0.117223	0.0771068	-2.46548	0.0136831	0.244447
ENSMUSG00000006728.13	ENSMUSG00000006728	Cdk4	cyclin-dependent kinase 4 [Source:MGI Symbol;Acc:MGI:88357]	10	126899403	126903789	1	protein_coding	16539.3	-0.241857	-0.130582	0.0981299	-2.46466	0.0137143	0.244744
ENSMUSG00000021779.20	ENSMUSG00000021779	Thrb	thyroid hormone receptor beta [Source:MGI Symbol;Acc:MGI:98743]	14	4431611	4809435	-1	protein_coding	9.4543	-3.08697	-0.0504913	1.25331	-2.46305	0.0137762	0.245589
ENSMUSG00000054640.16	ENSMUSG00000054640	Slc8a1	solute carrier family 8 (sodium/calcium exchanger), member 1 [Source:MGI Symbol;Acc:MGI:107956]	17	81680534	82045806	-1	protein_coding	793.303	-0.458807	-0.14731	0.186406	-2.46134	0.0138421	0.246501
ENSMUSG00000032128.16	ENSMUSG00000032128	Robo3	roundabout guidance receptor 3 [Source:MGI Symbol;Acc:MGI:1343102]	9	37326965	37344542	-1	protein_coding	13.7477	2.23494	0.0692177	0.908355	2.46043	0.0138772	0.246863
ENSMUSG00000042747.13	ENSMUSG00000042747	Krtcap2	keratinocyte associated protein 2 [Source:MGI Symbol;Acc:MGI:1913309]	3	89153273	89157213	1	protein_coding	2395.78	-0.21222	-0.123327	0.086295	-2.45924	0.0139231	0.247419
ENSMUSG00000081600.4	ENSMUSG00000081600	Gm12286	predicted gene 12286 [Source:MGI Symbol;Acc:MGI:3649467]	11	63203136	63204137	-1	processed_pseudogene	772.271	-0.479867	-0.147128	0.195182	-2.45856	0.0139496	0.247627
ENSMUSG00000036052.15	ENSMUSG00000036052	Dnajb5	DnaJ heat shock protein family (Hsp40) member B5 [Source:MGI Symbol;Acc:MGI:1930018]	4	42949814	42959425	1	protein_coding	551.317	0.326538	0.141811	0.132857	2.45782	0.0139784	0.247876
ENSMUSG00000058291.15	ENSMUSG00000058291	Zfp68	zinc finger protein 68 [Source:MGI Symbol;Acc:MGI:1344427]	5	138601914	138618023	-1	protein_coding	2153.91	-0.202961	-0.120658	0.0826277	-2.45633	0.0140364	0.24838
ENSMUSG00000079020.10	ENSMUSG00000079020	Slc45a4	solute carrier family 45, member 4 [Source:MGI Symbol;Acc:MGI:2146236]	15	73449273	73517611	-1	protein_coding	2339.61	-0.282191	-0.136896	0.11488	-2.45641	0.0140334	0.24838
ENSMUSG00000082978.2	ENSMUSG00000082978	Rpsa-ps11	ribosomal protein SA, pseudogene 11 [Source:MGI Symbol;Acc:MGI:3649246]	4	59162268	59163156	-1	processed_pseudogene	50.3828	-1.04744	-0.125232	0.426518	-2.45579	0.0140577	0.248418
ENSMUSG00000025026.16	ENSMUSG00000025026	Add3	adducin 3 (gamma) [Source:MGI Symbol;Acc:MGI:1351615]	19	53128874	53235830	1	protein_coding	1913.59	-0.383492	-0.144947	0.156176	-2.45552	0.0140681	0.248418
ENSMUSG00000059540.16	ENSMUSG00000059540	Tcea2	transcription elongation factor A (SII), 2 [Source:MGI Symbol;Acc:MGI:107368]	2	181322103	181329864	1	protein_coding	214.134	0.346927	0.142813	0.141459	2.4525	0.0141867	0.249724
ENSMUSG00000093686.2	ENSMUSG00000093686	Gm4705	predicted gene 4705 [Source:MGI Symbol;Acc:MGI:3782885]	17	66720626	66720979	-1	processed_pseudogene	32.6034	-1.18502	-0.116042	0.483103	-2.45293	0.0141698	0.249724
ENSMUSG00000050148.10	ENSMUSG00000050148	Ubqln2	ubiquilin 2 [Source:MGI Symbol;Acc:MGI:1860283]	X	152281223	152284566	1	protein_coding	5776.63	-0.225621	-0.126329	0.0919833	-2.45285	0.0141731	0.249724
ENSMUSG00000002031.14	ENSMUSG00000002031	Ift46	intraflagellar transport 46 [Source:MGI Symbol;Acc:MGI:1923818]	9	44679205	44704744	1	protein_coding	1881.22	-0.32802	-0.141421	0.133775	-2.45202	0.0142057	0.249796
ENSMUSG00000051113.10	ENSMUSG00000051113	Fam71e1	family with sequence similarity 71, member E1 [Source:MGI Symbol;Acc:MGI:1922788]	7	44146005	44150910	1	protein_coding	13.4916	1.55573	0.0945545	0.634643	2.45134	0.0142326	0.250008
ENSMUSG00000029772.18	ENSMUSG00000029772	Ahcyl2	S-adenosylhomocysteine hydrolase-like 2 [Source:MGI Symbol;Acc:MGI:1921590]	6	29768010	29912309	1	protein_coding	1648.68	-0.903593	-0.133092	0.368747	-2.45044	0.014268	0.250369
ENSMUSG00000022684.16	ENSMUSG00000022684	Bfar	bifunctional apoptosis regulator [Source:MGI Symbol;Acc:MGI:1914368]	16	13489722	13521476	1	protein_coding	1168.68	-0.346464	-0.14253	0.141427	-2.44978	0.0142942	0.250396
ENSMUSG00000021577.15	ENSMUSG00000021577	Sdha	succinate dehydrogenase complex, subunit A, flavoprotein (Fp) [Source:MGI Symbol;Acc:MGI:1914195]	13	74470373	74498399	-1	protein_coding	9905.83	-0.415524	-0.145287	0.169626	-2.44965	0.0142994	0.250396
ENSMUSG00000041073.11	ENSMUSG00000041073	Nacad	NAC alpha domain containing [Source:MGI Symbol;Acc:MGI:3603030]	11	6547823	6556053	-1	protein_coding	51.494	0.836505	0.136389	0.341644	2.44847	0.0143463	0.250956
ENSMUSG00000015980.15	ENSMUSG00000015980	Lrrc27	leucine rich repeat containing 27 [Source:MGI Symbol;Acc:MGI:1923862]	7	138792904	138822895	1	protein_coding	162.345	0.587157	0.144658	0.240103	2.44544	0.0144674	0.251055
ENSMUSG00000108126.2	ENSMUSG00000108126	Gm43909	predicted gene, 43909 [Source:MGI Symbol;Acc:MGI:5690301]	6	145809023	145810898	1	TEC	24.4582	1.12073	0.118982	0.458289	2.44547	0.0144662	0.251055
ENSMUSG00000113489.2	ENSMUSG00000113489	Ubl5b	ubiquitin-like 5B [Source:MGI Symbol;Acc:MGI:3648256]	12	87690888	87691390	-1	protein_coding	6.02462	2.06535	0.0731349	0.844515	2.4456	0.014461	0.251055
ENSMUSG00000016942.7	ENSMUSG00000016942	Tmprss6	transmembrane serine protease 6 [Source:MGI Symbol;Acc:MGI:1919003]	15	78323867	78352834	-1	protein_coding	16.8711	2.14753	0.0706954	0.877457	2.44744	0.0143874	0.251055
ENSMUSG00000056025.13	ENSMUSG00000056025	Clca3a1	chloride channel accessory 3A1 [Source:MGI Symbol;Acc:MGI:1316732]	3	144435438	144466738	-1	protein_coding	5.99515	2.15163	0.0704769	0.879509	2.44641	0.0144289	0.251055
ENSMUSG00000081205.5	ENSMUSG00000081205	Gm5940	predicted gene 5940 [Source:MGI Symbol;Acc:MGI:3648847]	X	79500348	79501415	1	processed_pseudogene	198.923	-1.01408	-0.125743	0.414626	-2.44576	0.0144547	0.251055
ENSMUSG00000001847.15	ENSMUSG00000001847	Rac1	Rac family small GTPase 1 [Source:MGI Symbol;Acc:MGI:97845]	5	143489389	143513791	-1	protein_coding	15844.5	-0.238784	-0.128895	0.0975796	-2.44707	0.0144023	0.251055
ENSMUSG00000051359.16	ENSMUSG00000051359	Ncald	neurocalcin delta [Source:MGI Symbol;Acc:MGI:1196326]	15	37366419	37792814	-1	protein_coding	103.133	-0.936743	-0.130362	0.383073	-2.44534	0.0144716	0.251055
ENSMUSG00000074340.10	ENSMUSG00000074340	Ovgp1	oviductal glycoprotein 1 [Source:MGI Symbol;Acc:MGI:106661]	3	105881027	105894739	1	protein_coding	186.833	0.450766	0.145241	0.184403	2.44446	0.014507	0.251199
ENSMUSG00000031902.11	ENSMUSG00000031902	Nfatc3	nuclear factor of activated T cells, cytoplasmic, calcineurin dependent 3 [Source:MGI Symbol;Acc:MGI:103296]	8	106785472	106857169	1	protein_coding	4335.83	-0.163833	-0.107529	0.0670242	-2.44439	0.0145098	0.251199
ENSMUSG00000096145.3	ENSMUSG00000096145	Vkorc1	vitamin K epoxide reductase complex, subunit 1 [Source:MGI Symbol;Acc:MGI:106442]	7	127492235	127494789	-1	protein_coding	750.306	-0.241379	-0.129183	0.0988013	-2.44307	0.0145629	0.251859
ENSMUSG00000016308.14	ENSMUSG00000016308	Ube2a	ubiquitin-conjugating enzyme E2A [Source:MGI Symbol;Acc:MGI:102959]	X	36064828	36147875	1	protein_coding	1876	-0.189411	-0.115991	0.0775982	-2.44092	0.0146499	0.252945
ENSMUSG00000091086.3	ENSMUSG00000091086	Rpl6l	ribosomal protein L6-like [Source:MGI Symbol;Acc:MGI:3647789]	10	110961712	110962582	1	processed_pseudogene	131.083	-0.744536	-0.139394	0.305041	-2.44077	0.0146559	0.252945
ENSMUSG00000017718.16	ENSMUSG00000017718	Afmid	arylformamidase [Source:MGI Symbol;Acc:MGI:2448704]	11	117716750	117730734	1	protein_coding	366.181	0.380732	0.143174	0.156088	2.4392	0.0147196	0.253785
ENSMUSG00000114540.2	ENSMUSG00000114540	Gm6421	predicted pseudogene 6421 [Source:MGI Symbol;Acc:MGI:3647311]	13	117494748	117495156	-1	processed_pseudogene	57.0274	-0.939695	-0.129129	0.385334	-2.43865	0.0147422	0.253914
ENSMUSG00000019189.14	ENSMUSG00000019189	Rnf145	ring finger protein 145 [Source:MGI Symbol;Acc:MGI:1921565]	11	44409791	44456347	1	protein_coding	7251.31	-0.378324	-0.142821	0.155266	-2.43661	0.0148257	0.255091
ENSMUSG00000062380.5	ENSMUSG00000062380	Tubb3	tubulin, beta 3 class III [Source:MGI Symbol;Acc:MGI:107813]	8	124138163	124148754	1	protein_coding	509.034	0.7986	0.136155	0.327941	2.4352	0.0148837	0.255827
ENSMUSG00000107176.2	ENSMUSG00000107176	Gm9794	predicted pseudogene 9794 [Source:MGI Symbol;Acc:MGI:3642653]	6	66852305	66852727	-1	processed_pseudogene	81.0239	-1.24422	-0.109516	0.511332	-2.43329	0.0149625	0.256393
ENSMUSG00000017002.15	ENSMUSG00000017002	Slpi	secretory leukocyte peptidase inhibitor [Source:MGI Symbol;Acc:MGI:109297]	2	164195990	164231015	-1	protein_coding	152.167	-0.776145	-0.136947	0.318923	-2.43364	0.0149477	0.256393
ENSMUSG00000025429.10	ENSMUSG00000025429	Pstpip2	proline-serine-threonine phosphatase-interacting protein 2 [Source:MGI Symbol;Acc:MGI:1335088]	18	77877614	77970579	1	protein_coding	1616.65	-0.308812	-0.13815	0.126907	-2.43337	0.0149592	0.256393
ENSMUSG00000084998.2	ENSMUSG00000084998	Gm16279	predicted gene 16279 [Source:MGI Symbol;Acc:MGI:3826576]	17	36207838	36223107	1	lncRNA	9.02393	1.3585	0.102516	0.558793	2.43113	0.0150517	0.257659
ENSMUSG00000032557.14	ENSMUSG00000032557	Uba5	ubiquitin-like modifier activating enzyme 5 [Source:MGI Symbol;Acc:MGI:1913913]	9	103923798	103940333	-1	protein_coding	2380.37	0.185853	0.114471	0.0764628	2.43063	0.0150726	0.257754
ENSMUSG00000018537.17	ENSMUSG00000018537	Pcgf2	polycomb group ring finger 2 [Source:MGI Symbol;Acc:MGI:99161]	11	97579649	97591323	-1	protein_coding	2225.77	-0.305045	-0.137507	0.125534	-2.42998	0.0150996	0.257953
ENSMUSG00000116056.3	ENSMUSG00000116056	Gm4544	predicted gene 4544 [Source:MGI Symbol;Acc:MGI:3782728]	15	102565546	102568906	1	lncRNA	10.9584	-1.85096	-0.0787893	0.762968	-2.426	0.0152662	0.260534
ENSMUSG00000109394.3	ENSMUSG00000109394	A230057D06Rik	RIKEN cDNA A230057D06 gene [Source:MGI Symbol;Acc:MGI:2442922]	7	61354267	61578438	-1	lncRNA	85.5392	1.02607	0.121677	0.423248	2.42428	0.0153387	0.260726
ENSMUSG00000022102.14	ENSMUSG00000022102	Dok2	docking protein 2 [Source:MGI Symbol;Acc:MGI:1332623]	14	71003476	71015935	1	protein_coding	18.9677	2.54404	0.0584667	1.04922	2.4247	0.0153212	0.260726
ENSMUSG00000086420.2	ENSMUSG00000086420	Gm8865	predicted gene 8865 [Source:MGI Symbol;Acc:MGI:3647567]	14	55063704	55064133	-1	processed_pseudogene	12.0219	-1.36272	-0.101369	0.562118	-2.42426	0.0153395	0.260726
ENSMUSG00000019943.11	ENSMUSG00000019943	Atp2b1	ATPase, Ca++ transporting, plasma membrane 1 [Source:MGI Symbol;Acc:MGI:104653]	10	98750268	98862005	1	protein_coding	13207.3	-0.281277	-0.134426	0.116001	-2.42478	0.0153175	0.260726
ENSMUSG00000030447.16	ENSMUSG00000030447	Cyfip1	cytoplasmic FMR1 interacting protein 1 [Source:MGI Symbol;Acc:MGI:1338801]	7	55491493	55582350	1	protein_coding	7001.55	-0.196946	-0.117435	0.0812871	-2.42285	0.0153992	0.261476
ENSMUSG00000072692.8	ENSMUSG00000072692	Rpl37rt	ribosomal protein L37, retrotransposed [Source:MGI Symbol;Acc:MGI:3651519]	5	115240982	115248327	-1	transcribed_processed_pseudogene	1730.7	-0.57186	-0.141631	0.236173	-2.42136	0.0154627	0.262287
ENSMUSG00000035203.17	ENSMUSG00000035203	Epn1	epsin 1 [Source:MGI Symbol;Acc:MGI:1333763]	7	5083234	5101177	1	protein_coding	6032.2	-0.171552	-0.109369	0.0709315	-2.41856	0.0155819	0.264043
ENSMUSG00000026637.15	ENSMUSG00000026637	Traf5	TNF receptor-associated factor 5 [Source:MGI Symbol;Acc:MGI:107548]	1	191729166	191776868	-1	protein_coding	690.561	-0.452353	-0.142017	0.187181	-2.41665	0.0156639	0.265165
ENSMUSG00000040998.19	ENSMUSG00000040998	Npnt	nephronectin [Source:MGI Symbol;Acc:MGI:2148811]	3	132587506	132656052	-1	protein_coding	3072.14	0.545211	0.141334	0.225681	2.41585	0.0156987	0.265487
ENSMUSG00000025794.10	ENSMUSG00000025794	Rpl14	ribosomal protein L14 [Source:MGI Symbol;Acc:MGI:1914365]	9	120400510	120403720	1	protein_coding	22703	-0.310749	-0.136638	0.128778	-2.41305	0.0158195	0.26726
ENSMUSG00000031936.10	ENSMUSG00000031936	Hephl1	hephaestin-like 1 [Source:MGI Symbol;Acc:MGI:2685355]	9	14963137	15023404	-1	protein_coding	7.29734	1.92666	0.0746556	0.798825	2.41187	0.015871	0.267592
ENSMUSG00000075581.6	ENSMUSG00000075581	Gm16409	predicted gene 16409 [Source:MGI Symbol;Acc:MGI:3646708]	14	74033984	74034730	-1	processed_pseudogene	49.0174	-0.612746	-0.139467	0.254047	-2.41194	0.015868	0.267592
ENSMUSG00000036864.17	ENSMUSG00000036864	Proser3	proline and serine rich 3 [Source:MGI Symbol;Acc:MGI:2681861]	7	30238559	30251724	-1	protein_coding	379.228	-0.542015	-0.140713	0.224836	-2.41071	0.0159215	0.268175
ENSMUSG00000056457.7	ENSMUSG00000056457	Prl2c3	prolactin family 2, subfamily c, member 3 [Source:MGI Symbol;Acc:MGI:1341833]	13	12805705	12814968	-1	protein_coding	12188.1	1.39235	0.0978462	0.577839	2.40958	0.015971	0.268469
ENSMUSG00000029192.18	ENSMUSG00000029192	Tbc1d14	TBC1 domain family, member 14 [Source:MGI Symbol;Acc:MGI:1098708]	5	36647948	36750620	-1	protein_coding	1487.57	-0.23835	-0.126573	0.0989158	-2.40962	0.015969	0.268469
ENSMUSG00000081703.2	ENSMUSG00000081703	Gm6285	predicted gene 6285 [Source:MGI Symbol;Acc:MGI:3647132]	X	103991391	103991888	1	processed_pseudogene	10.6945	-1.55298	-0.0896465	0.644623	-2.40912	0.0159909	0.268535
ENSMUSG00000079965.3	ENSMUSG00000079965	Gm14853	predicted gene 14853 [Source:MGI Symbol;Acc:MGI:3708095]	X	104888071	104888619	-1	processed_pseudogene	9.10008	-1.38955	-0.0978182	0.577016	-2.40817	0.0160328	0.26897
ENSMUSG00000024665.9	ENSMUSG00000024665	Fads2	fatty acid desaturase 2 [Source:MGI Symbol;Acc:MGI:1930079]	19	10040129	10079110	-1	protein_coding	7544.1	-0.531629	-0.140467	0.220808	-2.40765	0.0160554	0.26908
ENSMUSG00000004698.12	ENSMUSG00000004698	Hdac9	histone deacetylase 9 [Source:MGI Symbol;Acc:MGI:1931221]	12	34097579	34967094	-1	protein_coding	13.6508	1.31306	0.101867	0.54556	2.40681	0.0160927	0.269436
ENSMUSG00000054484.15	ENSMUSG00000054484	Tmem62	transmembrane protein 62 [Source:MGI Symbol;Acc:MGI:2139461]	2	120807498	120838333	1	protein_coding	840.15	0.555534	0.139837	0.230927	2.40567	0.0161429	0.269752
ENSMUSG00000038446.9	ENSMUSG00000038446	Cdc40	cell division cycle 40 [Source:MGI Symbol;Acc:MGI:1918963]	10	40707617	40759307	-1	protein_coding	3159.03	-0.184349	-0.112998	0.0766316	-2.40565	0.0161437	0.269752
ENSMUSG00000028399.19	ENSMUSG00000028399	Ptprd	protein tyrosine phosphatase, receptor type, D [Source:MGI Symbol;Acc:MGI:97812]	4	75859475	78130198	-1	protein_coding	4975.58	0.417028	0.140344	0.17346	2.40418	0.016209	0.270037
ENSMUSG00000009376.16	ENSMUSG00000009376	Met	met proto-oncogene [Source:MGI Symbol;Acc:MGI:96969]	6	17463799	17573979	1	protein_coding	10479.6	0.195153	0.116108	0.081165	2.4044	0.0161992	0.270037
ENSMUSG00000039470.16	ENSMUSG00000039470	Zdhhc2	zinc finger, DHHC domain containing 2 [Source:MGI Symbol;Acc:MGI:1923452]	8	40876856	40963309	1	protein_coding	980.558	-0.250355	-0.128437	0.10412	-2.40449	0.016195	0.270037
ENSMUSG00000037787.15	ENSMUSG00000037787	Coa8	cytochrome c oxidase assembly factor 8 [Source:MGI Symbol;Acc:MGI:1915270]	12	111679695	111721487	1	protein_coding	938.177	-0.205607	-0.118856	0.0855614	-2.40303	0.0162598	0.270615
ENSMUSG00000028348.8	ENSMUSG00000028348	Cavin4	caveolae associated 4 [Source:MGI Symbol;Acc:MGI:1915266]	4	48663514	48673502	1	protein_coding	3210.29	0.356139	0.138431	0.148332	2.40096	0.016352	0.271881
ENSMUSG00000040669.15	ENSMUSG00000040669	Phc1	polyhomeotic 1 [Source:MGI Symbol;Acc:MGI:103248]	6	122294690	122317520	-1	protein_coding	2246.39	-0.5037	-0.139887	0.20984	-2.4004	0.0163773	0.272032
ENSMUSG00000021866.16	ENSMUSG00000021866	Anxa11	annexin A11 [Source:MGI Symbol;Acc:MGI:108481]	14	25842580	25887228	1	protein_coding	3141.78	-0.203476	-0.118148	0.0847895	-2.39977	0.0164052	0.272225
ENSMUSG00000000301.17	ENSMUSG00000000301	Pemt	phosphatidylethanolamine N-methyltransferase [Source:MGI Symbol;Acc:MGI:104535]	11	59861440	59937315	-1	protein_coding	217.171	-0.538429	-0.139024	0.224611	-2.39717	0.0165224	0.2739
ENSMUSG00000100162.3	ENSMUSG00000100162	Gm20687	predicted gene 20687 [Source:MGI Symbol;Acc:MGI:5313134]	14	55292402	55336443	1	lncRNA	11.6709	-7.05353	-0.0203008	2.94582	-2.39442	0.0166468	0.275147
ENSMUSG00000099979.2	ENSMUSG00000099979	Gm5896	predicted gene 5896 [Source:MGI Symbol;Acc:MGI:3645545]	7	40840537	40841560	1	processed_pseudogene	24.7883	-1.26557	-0.102969	0.52849	-2.39469	0.0166345	0.275147
ENSMUSG00000029310.14	ENSMUSG00000029310	Nudt9	nudix (nucleoside diphosphate linked moiety X)-type motif 9 [Source:MGI Symbol;Acc:MGI:1921417]	5	104194172	104213245	1	protein_coding	1609.16	-0.290204	-0.133167	0.121199	-2.39444	0.0166458	0.275147
ENSMUSG00000063383.6	ENSMUSG00000063383	Zfp947	zinc finger protein 947 [Source:MGI Symbol;Acc:MGI:3646759]	17	22363340	22385171	-1	protein_coding	109.527	0.419979	0.139228	0.175458	2.39362	0.0166831	0.275476
ENSMUSG00000038068.16	ENSMUSG00000038068	Rnf144b	ring finger protein 144B [Source:MGI Symbol;Acc:MGI:2384986]	13	47276132	47401467	1	protein_coding	253.507	0.428639	0.139185	0.17915	2.39262	0.0167286	0.275685
ENSMUSG00000024424.16	ENSMUSG00000024424	Ttc39c	tetratricopeptide repeat domain 39C [Source:MGI Symbol;Acc:MGI:1919997]	18	12732953	12871920	1	protein_coding	640.664	-0.556064	-0.138136	0.2324	-2.3927	0.0167248	0.275685
ENSMUSG00000038696.15	ENSMUSG00000038696	Mapkap1	mitogen-activated protein kinase associated protein 1 [Source:MGI Symbol;Acc:MGI:2444554]	2	34296783	34514962	1	protein_coding	2816.68	-0.203582	-0.117769	0.0851366	-2.39124	0.0167917	0.276183
ENSMUSG00000075595.10	ENSMUSG00000075595	Zfp652	zinc finger protein 652 [Source:MGI Symbol;Acc:MGI:2442221]	11	95603499	95725941	1	protein_coding	2184.09	-0.297852	-0.133714	0.124541	-2.39159	0.0167755	0.276183
ENSMUSG00000054452.11	ENSMUSG00000054452	Tle5	TLE family member 5, transcriptional modulator [Source:MGI Symbol;Acc:MGI:95806]	10	81395322	81402196	1	protein_coding	20932.8	-0.199152	-0.11655	0.0833277	-2.38998	0.0168491	0.276316
ENSMUSG00000034075.11	ENSMUSG00000034075	Zdhhc5	zinc finger, DHHC domain containing 5 [Source:MGI Symbol;Acc:MGI:1923573]	2	84518314	84545524	-1	protein_coding	6530.77	-0.201267	-0.11711	0.0842111	-2.39002	0.0168472	0.276316
ENSMUSG00000020572.9	ENSMUSG00000020572	Nampt	nicotinamide phosphoribosyltransferase [Source:MGI Symbol;Acc:MGI:1929865]	12	32869544	32903348	1	protein_coding	3146.5	-0.292727	-0.133118	0.122457	-2.39045	0.0168278	0.276316
ENSMUSG00000038371.16	ENSMUSG00000038371	Sbf2	SET binding factor 2 [Source:MGI Symbol;Acc:MGI:1921831]	7	109907220	110214129	-1	protein_coding	2825.08	-0.312586	-0.134745	0.130865	-2.38861	0.0169121	0.277078
ENSMUSG00000102083.2	ENSMUSG00000102083	Gm5259	predicted gene 5259 [Source:MGI Symbol;Acc:MGI:3644613]	1	89183904	89184703	-1	processed_pseudogene	92.8211	-0.473993	-0.138656	0.198475	-2.38817	0.0169324	0.277139
ENSMUSG00000005950.15	ENSMUSG00000005950	P2rx5	purinergic receptor P2X, ligand-gated ion channel, 5 [Source:MGI Symbol;Acc:MGI:2137026]	11	73051247	73063511	1	protein_coding	94.3404	0.523655	0.137807	0.219497	2.38571	0.0170464	0.277195
ENSMUSG00000016918.16	ENSMUSG00000016918	Sulf1	sulfatase 1 [Source:MGI Symbol;Acc:MGI:2138563]	1	12762501	12931416	1	protein_coding	2623.6	0.559072	0.137109	0.234388	2.38524	0.0170678	0.277195
ENSMUSG00000032057.10	ENSMUSG00000032057	Hoatz	HOATZ cilia and flagella associated protein [Source:MGI Symbol;Acc:MGI:1921013]	9	50992415	51013378	-1	protein_coding	72.5893	0.572979	0.136845	0.240191	2.38552	0.0170551	0.277195
ENSMUSG00000032177.18	ENSMUSG00000032177	Pde4a	phosphodiesterase 4A, cAMP specific [Source:MGI Symbol;Acc:MGI:99558]	9	21077010	21124544	1	protein_coding	373.53	0.28521	0.132016	0.119511	2.38647	0.0170109	0.277195
ENSMUSG00000038587.11	ENSMUSG00000038587	Akap12	A kinase (PRKA) anchor protein (gravin) 12 [Source:MGI Symbol;Acc:MGI:1932576]	10	4216380	4309470	1	protein_coding	826.816	0.882379	0.124597	0.369547	2.38773	0.0169527	0.277195
ENSMUSG00000085091.2	ENSMUSG00000085091	Egfros	epidermal growth factor receptor, opposite strand [Source:MGI Symbol;Acc:MGI:2443051]	11	16765431	16780702	-1	lncRNA	16.4344	1.08273	0.112637	0.453722	2.38633	0.0170173	0.277195
ENSMUSG00000034636.10	ENSMUSG00000034636	Zyg11b	zyg-ll family member B, cell cycle regulator [Source:MGI Symbol;Acc:MGI:2685277]	4	108086921	108158293	-1	protein_coding	4112.23	-0.147629	-0.0997347	0.061842	-2.3872	0.016977	0.277195
ENSMUSG00000104913.2	ENSMUSG00000104913	Gm6560	predicted gene 6560 [Source:MGI Symbol;Acc:MGI:3646204]	5	22929576	22931166	-1	processed_pseudogene	74.9858	-0.56691	-0.136983	0.237643	-2.38555	0.0170536	0.277195
ENSMUSG00000054753.10	ENSMUSG00000054753	AU018091	expressed sequence AU018091 [Source:MGI Symbol;Acc:MGI:2142124]	7	3204498	3219029	-1	protein_coding	147.599	0.742429	0.130829	0.311574	2.38283	0.01718	0.278171
ENSMUSG00000078497.10	ENSMUSG00000078497	Zfp978	zinc finger protein 978 [Source:MGI Symbol;Acc:MGI:3701123]	4	147445760	147475461	1	protein_coding	33.8794	0.839266	0.126274	0.352123	2.38345	0.0171513	0.278171
ENSMUSG00000049576.7	ENSMUSG00000049576	Zfa-ps	zinc finger protein, autosomal, pseudogene [Source:MGI Symbol;Acc:MGI:99153]	10	52418416	52421835	-1	transcribed_processed_pseudogene	7.88727	1.76298	0.0777508	0.74013	2.38198	0.0172198	0.278171
ENSMUSG00000079111.4	ENSMUSG00000079111	Kdelr2	KDEL (Lys-Asp-Glu-Leu) endoplasmic reticulum protein retention receptor 2 [Source:MGI Symbol;Acc:MGI:1914163]	5	143389593	143407656	1	protein_coding	8251.72	-0.197171	-0.115648	0.0827803	-2.38187	0.0172252	0.278171
ENSMUSG00000044442.12	ENSMUSG00000044442	N6amt1	N-6 adenine-specific DNA methyltransferase 1 (putative) [Source:MGI Symbol;Acc:MGI:1915018]	16	87151073	87165630	1	protein_coding	578.278	-0.301426	-0.133258	0.126553	-2.38182	0.0172273	0.278171
ENSMUSG00000033730.5	ENSMUSG00000033730	Egr3	early growth response 3 [Source:MGI Symbol;Acc:MGI:1306780]	14	70314652	70320063	1	protein_coding	959.248	-0.611333	-0.135422	0.256637	-2.38209	0.0172146	0.278171
ENSMUSG00000037490.6	ENSMUSG00000037490	Slc2a12	solute carrier family 2 (facilitated glucose transporter), member 12 [Source:MGI Symbol;Acc:MGI:3052471]	10	22520910	22580184	1	protein_coding	8.32515	2.82177	0.0500919	1.18515	2.38093	0.0172688	0.278573
ENSMUSG00000021290.7	ENSMUSG00000021290	Atp5mpl	ATP synthase membrane subunit 6.8PL [Source:MGI Symbol;Acc:MGI:1917507]	12	111927809	111933411	-1	protein_coding	1798.75	-0.234714	-0.124139	0.0986005	-2.38046	0.0172912	0.278666
ENSMUSG00000074978.5	ENSMUSG00000074978	Actg-ps1	actin, gamma, pseudogene 1 [Source:MGI Symbol;Acc:MGI:87907]	8	46682031	46683154	1	processed_pseudogene	155.791	-0.946397	-0.119786	0.3977	-2.37968	0.0173279	0.27899
ENSMUSG00000030788.17	ENSMUSG00000030788	Rnf141	ring finger protein 141 [Source:MGI Symbol;Acc:MGI:1914400]	7	110399639	110443664	-1	protein_coding	1674.44	-0.539473	-0.136593	0.22684	-2.37821	0.0173971	0.279836
ENSMUSG00000070056.7	ENSMUSG00000070056	Mfhas1	malignant fibrous histiocytoma amplified sequence 1 [Source:MGI Symbol;Acc:MGI:1098644]	8	36054952	36146603	1	protein_coding	688.634	0.251889	0.126901	0.105975	2.37686	0.0174606	0.280589
ENSMUSG00000108161.2	ENSMUSG00000108161	Gm32914	predicted gene, 32914 [Source:MGI Symbol;Acc:MGI:5592073]	6	145945261	145947488	-1	lncRNA	27.273	1.13591	0.107971	0.478146	2.37565	0.0175179	0.280704
ENSMUSG00000024387.14	ENSMUSG00000024387	Csnk2b	casein kinase 2, beta polypeptide [Source:MGI Symbol;Acc:MGI:88548]	17	35335172	35341029	-1	protein_coding	5106.38	-0.25638	-0.127542	0.1079	-2.37609	0.0174973	0.280704
ENSMUSG00000038086.5	ENSMUSG00000038086	Hspb2	heat shock protein 2 [Source:MGI Symbol;Acc:MGI:1916503]	9	50662378	50663654	-1	protein_coding	234.752	-0.333956	-0.13505	0.140554	-2.37599	0.0175021	0.280704
ENSMUSG00000080054.4	ENSMUSG00000080054	Rpl12-ps1	ribosomal protein L12, pseudogene 1 [Source:MGI Symbol;Acc:MGI:3646154]	1	36997011	36997508	-1	processed_pseudogene	94.4515	-0.897631	-0.121678	0.378168	-2.37363	0.017614	0.28197
ENSMUSG00000111613.2	ENSMUSG00000111613	Gm4977	predicted gene 4977 [Source:MGI Symbol;Acc:MGI:3648666]	9	17643966	17645227	1	processed_pseudogene	252.951	-0.580927	-0.135053	0.244777	-2.37329	0.0176305	0.28197
ENSMUSG00000057554.14	ENSMUSG00000057554	Lgals8	lectin, galactose binding, soluble 8 [Source:MGI Symbol;Acc:MGI:1928481]	13	12454296	12479825	-1	protein_coding	4313.43	0.278872	0.130211	0.117575	2.37188	0.0176981	0.28217
ENSMUSG00000019256.18	ENSMUSG00000019256	Ahr	aryl-hydrocarbon receptor [Source:MGI Symbol;Acc:MGI:105043]	12	35547973	35585037	-1	protein_coding	3779.7	0.270392	0.129179	0.114006	2.37174	0.0177047	0.28217
ENSMUSG00000117527.2	ENSMUSG00000117527	Gm50058	predicted gene, 50058 [Source:MGI Symbol;Acc:MGI:6275376]	17	24109089	24112562	-1	processed_pseudogene	9.171	-1.58659	-0.0839295	0.668987	-2.37162	0.0177102	0.28217
ENSMUSG00000037742.15	ENSMUSG00000037742	Eef1a1	eukaryotic translation elongation factor 1 alpha 1 [Source:MGI Symbol;Acc:MGI:1096881]	9	78385731	78396433	-1	protein_coding	335942	-0.280451	-0.130428	0.118214	-2.3724	0.0176731	0.28217
ENSMUSG00000100702.2	ENSMUSG00000100702	Gm8976	predicted gene 8976 [Source:MGI Symbol;Acc:MGI:3648530]	1	152825146	152825848	-1	processed_pseudogene	14.7159	-1.23012	-0.101815	0.518926	-2.3705	0.0177639	0.282223
ENSMUSG00000112474.2	ENSMUSG00000112474	Gm46209	predicted gene, 46209 [Source:MGI Symbol;Acc:MGI:5825846]	10	7408356	7408908	1	processed_pseudogene	82.9447	-0.697785	-0.130962	0.294316	-2.37087	0.0177463	0.282223
ENSMUSG00000021669.16	ENSMUSG00000021669	Cert1	ceramide transporter 1 [Source:MGI Symbol;Acc:MGI:1915268]	13	96679126	96776675	1	protein_coding	2471.68	-0.358909	-0.135632	0.151405	-2.37052	0.0177629	0.282223
ENSMUSG00000074283.6	ENSMUSG00000074283	Zfp109	zinc finger protein 109 [Source:MGI Symbol;Acc:MGI:1929099]	7	23926997	23936985	-1	protein_coding	42.8302	0.677584	0.131601	0.285906	2.36995	0.0177904	0.282377
ENSMUSG00000081456.2	ENSMUSG00000081456	Gm7781	predicted gene 7781 [Source:MGI Symbol;Acc:MGI:3643104]	X	129425386	129426173	1	processed_pseudogene	7.33464	-1.25035	-0.100522	0.527723	-2.36933	0.0178202	0.282583
ENSMUSG00000026349.15	ENSMUSG00000026349	Ccnt2	cyclin T2 [Source:MGI Symbol;Acc:MGI:1920199]	1	127701901	127735798	1	protein_coding	2860.6	0.272843	0.129232	0.11521	2.36823	0.0178736	0.282629
ENSMUSG00000034574.11	ENSMUSG00000034574	Daam1	dishevelled associated activator of morphogenesis 1 [Source:MGI Symbol;Acc:MGI:1914596]	12	71877852	72039107	1	protein_coding	2251.45	0.215999	0.119621	0.0911872	2.36874	0.0178488	0.282629
ENSMUSG00000092358.2	ENSMUSG00000092358	Gm20430	predicted gene 20430 [Source:MGI Symbol;Acc:MGI:5141895]	14	57935470	57935676	1	processed_pseudogene	15.0684	-0.95146	-0.117884	0.401702	-2.36857	0.0178568	0.282629
ENSMUSG00000092569.3	ENSMUSG00000092569	Gm20544	predicted gene 20544 [Source:MGI Symbol;Acc:MGI:5142009]	18	75491711	75500160	-1	lncRNA	313.626	0.419554	0.136241	0.177322	2.36606	0.0179786	0.283612
ENSMUSG00000007653.13	ENSMUSG00000007653	Gabrb2	gamma-aminobutyric acid (GABA) A receptor, subunit beta 2 [Source:MGI Symbol;Acc:MGI:95620]	11	42310584	42519855	1	protein_coding	129.791	0.643136	0.132251	0.271836	2.3659	0.0179865	0.283612
ENSMUSG00000074129.15	ENSMUSG00000074129	Rpl13a	ribosomal protein L13A [Source:MGI Symbol;Acc:MGI:1351455]	7	44774982	44778185	-1	protein_coding	28748.4	-0.329412	-0.133946	0.139205	-2.36639	0.0179627	0.283612
ENSMUSG00000055489.9	ENSMUSG00000055489	Ano5	anoctamin 5 [Source:MGI Symbol;Acc:MGI:3576659]	7	51160777	51248457	1	protein_coding	121.894	1.06087	0.110996	0.448503	2.36536	0.0180126	0.283758
ENSMUSG00000084289.2	ENSMUSG00000084289	Fth1-ps	ferritin heavy polypeptide 1, pseudogene [Source:MGI Symbol;Acc:MGI:3647597]	X	89788152	89788668	-1	processed_pseudogene	249.306	-1.00575	-0.114184	0.425289	-2.36486	0.0180369	0.283874
ENSMUSG00000022961.19	ENSMUSG00000022961	Son	Son DNA binding protein [Source:MGI Symbol;Acc:MGI:98353]	16	91444394	91476109	1	protein_coding	15876.3	0.268785	0.128418	0.113704	2.36389	0.018084	0.284002
ENSMUSG00000041351.17	ENSMUSG00000041351	Rap1gap	Rap1 GTPase-activating protein [Source:MGI Symbol;Acc:MGI:109338]	4	137392037	137457172	1	protein_coding	234.516	0.841734	0.123294	0.356077	2.36391	0.0180832	0.284002
ENSMUSG00000031927.10	ENSMUSG00000031927	1700012B09Rik	RIKEN cDNA 1700012B09 gene [Source:MGI Symbol;Acc:MGI:1916575]	9	14667883	14682326	-1	protein_coding	66.9078	0.990824	0.114889	0.419192	2.36365	0.0180958	0.284002
ENSMUSG00000084946.4	ENSMUSG00000084946	Dlx1as	distal-less homeobox 1, antisense [Source:MGI Symbol;Acc:MGI:1195983]	2	71346798	71368252	-1	lncRNA	13.9523	1.04749	0.111452	0.443299	2.36294	0.0181305	0.284282
ENSMUSG00000039615.10	ENSMUSG00000039615	Stub1	STIP1 homology and U-Box containing protein 1 [Source:MGI Symbol;Acc:MGI:1891731]	17	26049479	26052378	-1	protein_coding	6763.74	-0.199463	-0.115325	0.0844509	-2.36188	0.0181823	0.284828
ENSMUSG00000096210.3	ENSMUSG00000096210	H1f0	H1.0 linker histone [Source:MGI Symbol;Acc:MGI:95893]	15	78912650	78914704	1	protein_coding	17763.3	-0.477696	-0.135415	0.202341	-2.36084	0.0182335	0.285364
ENSMUSG00000019899.18	ENSMUSG00000019899	Lama2	laminin, alpha 2 [Source:MGI Symbol;Acc:MGI:99912]	10	26856032	27495754	-1	protein_coding	3860.34	0.405169	0.135495	0.17169	2.35988	0.0182807	0.28557
ENSMUSG00000034118.16	ENSMUSG00000034118	Tpst1	protein-tyrosine sulfotransferase 1 [Source:MGI Symbol;Acc:MGI:1298231]	5	130102167	130164570	1	protein_coding	1270.27	-0.272746	-0.128619	0.115575	-2.3599	0.0182797	0.28557
ENSMUSG00000086320.2	ENSMUSG00000086320	Gm12840	predicted gene 12840 [Source:MGI Symbol;Acc:MGI:3650917]	4	117557385	117558120	1	lncRNA	291.903	0.888485	0.119943	0.376778	2.35811	0.0183681	0.286669
ENSMUSG00000037833.15	ENSMUSG00000037833	Sh2d4b	SH2 domain containing 4B [Source:MGI Symbol;Acc:MGI:1925182]	14	40535746	40615223	-1	protein_coding	19.4754	1.02951	0.111709	0.436757	2.35717	0.0184147	0.286752
ENSMUSG00000116498.3	ENSMUSG00000116498	Gm38563	predicted gene, 38563 [Source:MGI Symbol;Acc:MGI:5621448]	15	61029689	61037584	1	lncRNA	14.2701	1.0411	0.111013	0.441693	2.35707	0.0184199	0.286752
ENSMUSG00000083705.3	ENSMUSG00000083705	Gm8624	predicted gene 8624 [Source:MGI Symbol;Acc:MGI:3646811]	11	117311463	117312543	-1	transcribed_processed_pseudogene	110.091	-0.750414	-0.126776	0.318381	-2.35697	0.0184247	0.286752
ENSMUSG00000061477.5	ENSMUSG00000061477	Rps7	ribosomal protein S7 [Source:MGI Symbol;Acc:MGI:1333818]	12	28680853	28685952	-1	protein_coding	7077.11	-0.33541	-0.133353	0.14235	-2.35624	0.018461	0.287051
ENSMUSG00000045427.14	ENSMUSG00000045427	Hnrnph2	heterogeneous nuclear ribonucleoprotein H2 [Source:MGI Symbol;Acc:MGI:1201779]	X	133501928	133507809	1	protein_coding	6782.7	-0.209924	-0.117547	0.0891282	-2.3553	0.0185078	0.287512
ENSMUSG00000027204.14	ENSMUSG00000027204	Fbn1	fibrillin 1 [Source:MGI Symbol;Acc:MGI:95489]	2	125142514	125349913	-1	protein_coding	17119.7	0.365745	0.134296	0.155339	2.35449	0.018548	0.287605
ENSMUSG00000019868.17	ENSMUSG00000019868	Vta1	vesicle (multivesicular body) trafficking 1 [Source:MGI Symbol;Acc:MGI:1913451]	10	14530499	14581304	-1	protein_coding	2380.04	-0.327876	-0.132841	0.139237	-2.3548	0.0185327	0.287605
ENSMUSG00000068922.15	ENSMUSG00000068922	Msto1	misato 1, mitochondrial distribution and morphology regulator [Source:MGI Symbol;Acc:MGI:2385175]	3	88812414	88821306	-1	protein_coding	1838.97	-0.169021	-0.106218	0.0718048	-2.35389	0.018578	0.287805
ENSMUSG00000109274.3	ENSMUSG00000109274	Gm45133	predicted gene 45133 [Source:MGI Symbol;Acc:MGI:5753709]	7	5062276	5065098	-1	TEC	51.2934	0.480184	0.134422	0.204108	2.3526	0.0186428	0.288542
ENSMUSG00000051669.7	ENSMUSG00000051669	AU021092	expressed sequence AU021092 [Source:MGI Symbol;Acc:MGI:2146559]	16	5029687	5040163	-1	protein_coding	47.7848	0.71307	0.127693	0.303187	2.35192	0.0186769	0.288805
ENSMUSG00000006095.13	ENSMUSG00000006095	Tbcb	tubulin folding cofactor B [Source:MGI Symbol;Acc:MGI:1913661]	7	29923556	29931697	-1	protein_coding	2231.76	-0.19632	-0.114016	0.0835018	-2.35109	0.0187185	0.289181
ENSMUSG00000028099.9	ENSMUSG00000028099	Polr3c	polymerase (RNA) III (DNA directed) polypeptide C [Source:MGI Symbol;Acc:MGI:1921664]	3	96618806	96634944	-1	protein_coding	2288.28	-0.163966	-0.104453	0.0697512	-2.35072	0.018737	0.2892
ENSMUSG00000097308.3	ENSMUSG00000097308	Gm6410	predicted gene 6410 [Source:MGI Symbol;Acc:MGI:3643419]	8	4728431	4738497	1	lncRNA	10.6219	1.23036	0.0991111	0.523665	2.34952	0.0187975	0.289869
ENSMUSG00000082424.5	ENSMUSG00000082424	Gm13292	predicted gene 13292 [Source:MGI Symbol;Acc:MGI:3649470]	2	11413842	11414841	-1	processed_pseudogene	65.5435	-1.13408	-0.104389	0.482956	-2.3482	0.0188643	0.290632
ENSMUSG00000040254.12	ENSMUSG00000040254	Sema3d	sema domain, immunoglobulin domain (Ig), short basic domain, secreted, (semaphorin) 3D [Source:MGI Symbol;Acc:MGI:1860118]	5	12433352	12638915	1	protein_coding	4545.74	0.526036	0.13298	0.224127	2.34704	0.0189231	0.29127
ENSMUSG00000030187.16	ENSMUSG00000030187	Klra2	killer cell lectin-like receptor, subfamily A, member 2 [Source:MGI Symbol;Acc:MGI:101906]	6	131196186	131224325	-1	protein_coding	24.9439	1.11313	0.105347	0.474418	2.3463	0.0189606	0.29158
ENSMUSG00000063556.6	ENSMUSG00000063556	Gm10132	predicted gene 10132 [Source:MGI Symbol;Acc:MGI:3704449]	14	77489287	77489754	-1	processed_pseudogene	183.248	-0.935434	-0.115582	0.398756	-2.34588	0.018982	0.291642
ENSMUSG00000020184.16	ENSMUSG00000020184	Mdm2	transformed mouse 3T3 cell double minute 2 [Source:MGI Symbol;Acc:MGI:96952]	10	117524780	117546663	-1	protein_coding	8989.96	0.616785	0.13019	0.263127	2.34405	0.0190754	0.292197
ENSMUSG00000025608.10	ENSMUSG00000025608	Podxl	podocalyxin-like [Source:MGI Symbol;Acc:MGI:1351317]	6	31496423	31540916	-1	protein_coding	75.4874	1.12904	0.10414	0.481651	2.34411	0.0190725	0.292197
ENSMUSG00000085873.3	ENSMUSG00000085873	Ttc39aos1	Ttc39a opposite strand RNA 1 [Source:MGI Symbol;Acc:MGI:3651956]	4	109259476	109263430	-1	lncRNA	9.92161	1.68212	0.0771256	0.717686	2.34381	0.0190877	0.292197
ENSMUSG00000035172.16	ENSMUSG00000035172	Plekhh3	pleckstrin homology domain containing, family H (with MyTH4 domain) member 3 [Source:MGI Symbol;Acc:MGI:2384950]	11	101053505	101062177	-1	protein_coding	1126.5	-0.351865	-0.132966	0.150061	-2.34482	0.0190365	0.292197
ENSMUSG00000029752.13	ENSMUSG00000029752	Asns	asparagine synthetase [Source:MGI Symbol;Acc:MGI:1350929]	6	7675169	7693254	-1	protein_coding	3633.65	-0.412243	-0.133797	0.175919	-2.34337	0.0191102	0.292274
ENSMUSG00000103865.2	ENSMUSG00000103865	Gm37416	predicted gene, 37416 [Source:MGI Symbol;Acc:MGI:5610644]	2	16027919	16028236	-1	TEC	169.655	-0.773639	-0.123511	0.330415	-2.34142	0.0192107	0.293544
ENSMUSG00000040820.17	ENSMUSG00000040820	Hlcs	holocarboxylase synthetase (biotin- [propriony-Coenzyme A-carboxylase (ATP-hydrolysing)] ligase) [Source:MGI Symbol;Acc:MGI:894646]	16	93929741	94114430	-1	protein_coding	320.613	0.31702	0.131025	0.135422	2.34097	0.0192335	0.293626
ENSMUSG00000116237.2	ENSMUSG00000116237	Gm30339	predicted gene, 30339 [Source:MGI Symbol;Acc:MGI:5589498]	15	93632294	93636371	1	lncRNA	147.64	0.638328	0.128858	0.272857	2.33942	0.0193135	0.293879
ENSMUSG00000048096.8	ENSMUSG00000048096	Lmod1	leiomodin 1 (smooth muscle) [Source:MGI Symbol;Acc:MGI:2135671]	1	135252545	135295803	1	protein_coding	37.7098	0.679225	0.127405	0.290286	2.33985	0.0192914	0.293879
ENSMUSG00000037940.18	ENSMUSG00000037940	Inpp4b	inositol polyphosphate-4-phosphatase, type II [Source:MGI Symbol;Acc:MGI:2158925]	8	82069185	82854543	1	protein_coding	34.6112	1.5594	0.0816964	0.66661	2.3393	0.0193201	0.293879
ENSMUSG00000024429.10	ENSMUSG00000024429	Gnl1	guanine nucleotide binding protein-like 1 [Source:MGI Symbol;Acc:MGI:95764]	17	36290743	36300354	1	protein_coding	4738.62	-0.253715	-0.124717	0.10845	-2.33946	0.0193115	0.293879
ENSMUSG00000082535.2	ENSMUSG00000082535	Gm7860	predicted gene 7860 [Source:MGI Symbol;Acc:MGI:3644843]	16	91336070	91336948	-1	processed_pseudogene	93.2145	-1.17179	-0.10102	0.501023	-2.3388	0.0193458	0.294003
ENSMUSG00000082900.2	ENSMUSG00000082900	Gm11557	predicted gene 11557 [Source:MGI Symbol;Acc:MGI:3651826]	11	99568952	99569959	1	processed_pseudogene	20.0864	-1.38932	-0.0893581	0.594317	-2.33767	0.0194043	0.294626
ENSMUSG00000028977.18	ENSMUSG00000028977	Casz1	castor zinc finger 1 [Source:MGI Symbol;Acc:MGI:1196251]	4	148888886	149039346	1	protein_coding	29.6025	1.05067	0.107697	0.449615	2.33682	0.0194484	0.294763
ENSMUSG00000034424.6	ENSMUSG00000034424	Gcsh	glycine cleavage system protein H (aminomethyl carrier) [Source:MGI Symbol;Acc:MGI:1915383]	8	117708549	117720276	-1	protein_coding	883.03	-0.405674	-0.133105	0.173589	-2.33698	0.0194401	0.294763
ENSMUSG00000010392.9	ENSMUSG00000010392	Gosr1	golgi SNAP receptor complex member 1 [Source:MGI Symbol;Acc:MGI:1858260]	11	76617428	76654405	-1	protein_coding	2609.07	0.32697	0.13112	0.139987	2.33572	0.0195058	0.29522
ENSMUSG00000041926.16	ENSMUSG00000041926	Rnpep	arginyl aminopeptidase (aminopeptidase B) [Source:MGI Symbol;Acc:MGI:2384902]	1	135190450	135211822	-1	protein_coding	1751.41	-0.262812	-0.125676	0.112526	-2.33557	0.0195137	0.29522
ENSMUSG00000032648.15	ENSMUSG00000032648	Pygm	muscle glycogen phosphorylase [Source:MGI Symbol;Acc:MGI:97830]	19	6434429	6448489	1	protein_coding	80.8712	0.843069	0.119108	0.361075	2.33488	0.0195495	0.295495
ENSMUSG00000109517.2	ENSMUSG00000109517	Gm44763	predicted gene 44763 [Source:MGI Symbol;Acc:MGI:5753339]	7	118566891	118568909	-1	lncRNA	11.676	-1.41444	-0.0877519	0.605945	-2.33427	0.0195817	0.295715
ENSMUSG00000048758.15	ENSMUSG00000048758	Rpl29	ribosomal protein L29 [Source:MGI Symbol;Acc:MGI:99687]	9	106306653	106308767	1	protein_coding	2929.97	-0.319236	-0.130552	0.136782	-2.33391	0.0196006	0.295734
ENSMUSG00000071711.13	ENSMUSG00000071711	Mpst	mercaptopyruvate sulfurtransferase [Source:MGI Symbol;Acc:MGI:2179733]	15	78290616	78298213	1	protein_coding	1885.13	-0.471088	-0.132303	0.201906	-2.3332	0.0196375	0.296026
ENSMUSG00000030468.13	ENSMUSG00000030468	Siglecg	sialic acid binding Ig-like lectin G [Source:MGI Symbol;Acc:MGI:2443630]	7	43057628	43067782	1	protein_coding	158.545	1.37326	0.089523	0.588834	2.33218	0.0196914	0.296307
ENSMUSG00000055319.9	ENSMUSG00000055319	Sec23ip	Sec23 interacting protein [Source:MGI Symbol;Acc:MGI:2450915]	7	128346667	128386560	1	protein_coding	3950.98	-0.388689	-0.132517	0.166649	-2.33239	0.0196803	0.296307
ENSMUSG00000083674.5	ENSMUSG00000083674	Zfp133-ps	zinc finger protein 133, pseudogene [Source:MGI Symbol;Acc:MGI:2176612]	2	144301200	144342187	1	transcribed_unitary_pseudogene	17.9468	0.926364	0.114074	0.397352	2.33134	0.0197354	0.296483
ENSMUSG00000101969.3	ENSMUSG00000101969	Gm20125	predicted gene, 20125 [Source:MGI Symbol;Acc:MGI:5012310]	10	16782175	16971555	-1	lncRNA	15.7801	1.07889	0.105334	0.46279	2.33128	0.0197384	0.296483
ENSMUSG00000081382.2	ENSMUSG00000081382	Rpl18-ps1	ribosomal protein L18, pseudogene 1 [Source:MGI Symbol;Acc:MGI:98018]	1	60940057	60940581	1	processed_pseudogene	47.6527	-0.8112	-0.119946	0.348293	-2.32907	0.0198552	0.297703
ENSMUSG00000041164.16	ENSMUSG00000041164	Zmiz2	zinc finger, MIZ-type containing 2 [Source:MGI Symbol;Acc:MGI:106374]	11	6339074	6356158	1	protein_coding	4266.4	-0.242857	-0.12243	0.104264	-2.32925	0.0198458	0.297703
ENSMUSG00000120813.1	ENSMUSG00000120813		novel transcript, antisense to Zfp462	4	54943754	54945893	-1	lncRNA	6.03778	1.60611	0.0786513	0.689737	2.32858	0.0198811	0.297826
ENSMUSG00000007097.15	ENSMUSG00000007097	Atp1a2	ATPase, Na+/K+ transporting, alpha 2 polypeptide [Source:MGI Symbol;Acc:MGI:88106]	1	172099276	172125631	-1	protein_coding	142.986	1.00347	0.10926	0.431007	2.32821	0.019901	0.297859
ENSMUSG00000090674.2	ENSMUSG00000090674	Gm17082	predicted gene 17082 [Source:MGI Symbol;Acc:MGI:4937909]	14	122358965	122360055	1	processed_pseudogene	13.9686	-1.03185	-0.107578	0.443267	-2.32782	0.0199217	0.297903
ENSMUSG00000040433.17	ENSMUSG00000040433	Zbtb38	zinc finger and BTB domain containing 38 [Source:MGI Symbol;Acc:MGI:2442866]	9	96564823	96634884	-1	protein_coding	4895.22	0.779791	0.121029	0.335303	2.32563	0.0200384	0.299381
ENSMUSG00000015312.10	ENSMUSG00000015312	Gadd45b	growth arrest and DNA-damage-inducible 45 beta [Source:MGI Symbol;Acc:MGI:107776]	10	80765907	80768038	1	protein_coding	1014.57	0.393357	0.131711	0.169255	2.32405	0.0201228	0.299654
ENSMUSG00000102692.2	ENSMUSG00000102692	Dchs2	dachsous cadherin related 2 [Source:MGI Symbol;Acc:MGI:2685263]	3	83035255	83264516	1	protein_coding	278.353	0.546618	0.129773	0.235124	2.32481	0.0200823	0.299654
ENSMUSG00000029761.17	ENSMUSG00000029761	Cald1	caldesmon 1 [Source:MGI Symbol;Acc:MGI:88250]	6	34575435	34752408	1	protein_coding	40439.4	0.222958	0.118596	0.0959666	2.32329	0.0201637	0.299654
ENSMUSG00000050022.17	ENSMUSG00000050022	Amz1	archaelysin family metallopeptidase 1 [Source:MGI Symbol;Acc:MGI:2442258]	5	140709882	140747194	1	protein_coding	18.8126	0.981532	0.109886	0.42243	2.32354	0.0201503	0.299654
ENSMUSG00000029622.17	ENSMUSG00000029622	Arpc1b	actin related protein 2/3 complex, subunit 1B [Source:MGI Symbol;Acc:MGI:1343142]	5	145051025	145067515	1	protein_coding	17840.4	-0.203957	-0.11459	0.0877695	-2.32377	0.0201376	0.299654
ENSMUSG00000073478.8	ENSMUSG00000073478	D730003I15Rik	RIKEN cDNA D730003I15 gene [Source:MGI Symbol;Acc:MGI:1925971]	1	190956601	190958337	1	lncRNA	65.1099	-0.516514	-0.130317	0.222318	-2.32332	0.0201622	0.299654
ENSMUSG00000047344.10	ENSMUSG00000047344	Lancl3	LanC lantibiotic synthetase component C-like 3 (bacterial) [Source:MGI Symbol;Acc:MGI:2443335]	X	9066141	9134324	1	protein_coding	152.855	0.386599	0.131538	0.166433	2.32285	0.0201871	0.299737
ENSMUSG00000014418.17	ENSMUSG00000014418	Hps5	HPS5, biogenesis of lysosomal organelles complex 2 subunit 2 [Source:MGI Symbol;Acc:MGI:2180307]	7	46409890	46445488	-1	protein_coding	1960.06	0.263137	0.124549	0.113482	2.31876	0.0204083	0.302485
ENSMUSG00000113211.3	ENSMUSG00000113211	4921525O09Rik	RIKEN cDNA 4921525O09 gene [Source:MGI Symbol;Acc:MGI:1921300]	13	52250777	52278197	1	lncRNA	25.927	1.34349	0.0894774	0.579383	2.31883	0.0204045	0.302485
ENSMUSG00000004371.16	ENSMUSG00000004371	Il11	interleukin 11 [Source:MGI Symbol;Acc:MGI:107613]	7	4775372	4785858	-1	protein_coding	18.596	1.05196	0.105163	0.453775	2.31824	0.0204362	0.302559
ENSMUSG00000072612.4	ENSMUSG00000072612	Gm10382	predicted gene 10382 [Source:MGI Symbol;Acc:MGI:3647829]	5	125466386	125467619	1	lncRNA	8.39787	1.36077	0.088502	0.587109	2.31774	0.0204633	0.302559
ENSMUSG00000018678.14	ENSMUSG00000018678	Sp2	Sp2 transcription factor [Source:MGI Symbol;Acc:MGI:1926162]	11	96844167	96873785	-1	protein_coding	1329.71	-0.340787	-0.130093	0.147039	-2.31767	0.0204673	0.302559
ENSMUSG00000112690.3	ENSMUSG00000112690	Gm2446	predicted gene 2446 [Source:MGI Symbol;Acc:MGI:3780613]	12	55263961	55276745	-1	unprocessed_pseudogene	59.4895	8.84601	0.0155299	3.81758	2.31718	0.0204942	0.30269
ENSMUSG00000037221.14	ENSMUSG00000037221	Mospd3	motile sperm domain containing 3 [Source:MGI Symbol;Acc:MGI:1916179]	5	137594907	137599320	-1	protein_coding	1692.37	-0.283941	-0.126548	0.122594	-2.31611	0.0205524	0.303284
ENSMUSG00000061518.12	ENSMUSG00000061518	Cox5b	cytochrome c oxidase subunit 5B [Source:MGI Symbol;Acc:MGI:88475]	1	36730530	36732762	1	protein_coding	6202.96	-0.252212	-0.1229	0.108939	-2.31518	0.0206032	0.303766
ENSMUSG00000026433.14	ENSMUSG00000026433	Rab29	RAB29, member RAS oncogene family [Source:MGI Symbol;Acc:MGI:2385107]	1	131794962	131800625	1	protein_coding	42.266	-0.719273	-0.122353	0.310737	-2.31474	0.0206274	0.303856
ENSMUSG00000086925.2	ENSMUSG00000086925	Gm6286	predicted gene 6286 [Source:MGI Symbol;Acc:MGI:3646153]	1	166773166	166773927	-1	processed_pseudogene	133.395	-0.628906	-0.125861	0.271787	-2.31397	0.0206693	0.304206
ENSMUSG00000043155.5	ENSMUSG00000043155	Hpdl	4-hydroxyphenylpyruvate dioxygenase-like [Source:MGI Symbol;Acc:MGI:2444646]	4	116677101	116678904	-1	protein_coding	102.797	-0.555774	-0.128001	0.240346	-2.31239	0.0207562	0.305218
ENSMUSG00000038949.9	ENSMUSG00000038949	Cnst	consortin, connexin sorting protein [Source:MGI Symbol;Acc:MGI:2445141]	1	179373935	179455043	1	protein_coding	1858.73	0.439732	0.130153	0.190323	2.31045	0.0208633	0.305922
ENSMUSG00000075394.5	ENSMUSG00000075394	Hoxc4	homeobox C4 [Source:MGI Symbol;Acc:MGI:96195]	15	102927366	102945278	1	protein_coding	449.723	0.307649	0.127767	0.133246	2.30889	0.0209498	0.305922
ENSMUSG00000028214.14	ENSMUSG00000028214	Gem	GTP binding protein (gene overexpressed in skeletal muscle) [Source:MGI Symbol;Acc:MGI:99844]	4	11704457	11714752	1	protein_coding	588.293	0.290213	0.126552	0.125679	2.30916	0.0209349	0.305922
ENSMUSG00000060181.7	ENSMUSG00000060181	Slc35e3	solute carrier family 35, member E3 [Source:MGI Symbol;Acc:MGI:2448489]	10	117569584	117582270	-1	protein_coding	2465.2	0.235034	0.119989	0.101741	2.31012	0.0208813	0.305922
ENSMUSG00000086916.3	ENSMUSG00000086916	Gm15903	predicted gene 15903 [Source:MGI Symbol;Acc:MGI:3802037]	5	129804110	129808753	1	lncRNA	21.3527	2.85214	0.0455537	1.23478	2.30984	0.0208973	0.305922
ENSMUSG00000042190.13	ENSMUSG00000042190	Cmklr1	chemokine-like receptor 1 [Source:MGI Symbol;Acc:MGI:109603]	5	113750415	113788487	-1	protein_coding	32.8771	-1.18519	-0.0967394	0.512963	-2.31048	0.0208616	0.305922
ENSMUSG00000035086.14	ENSMUSG00000035086	Becn1	beclin 1, autophagy related [Source:MGI Symbol;Acc:MGI:1891828]	11	101176778	101193112	-1	protein_coding	4530.86	-0.172027	-0.105487	0.0745048	-2.30893	0.0209473	0.305922
ENSMUSG00000037936.16	ENSMUSG00000037936	Scarb1	scavenger receptor class B, member 1 [Source:MGI Symbol;Acc:MGI:893578]	5	125354151	125418158	-1	protein_coding	2855.35	-0.299621	-0.127359	0.129685	-2.31037	0.0208677	0.305922
ENSMUSG00000044072.15	ENSMUSG00000044072	Eml6	echinoderm microtubule associated protein like 6 [Source:MGI Symbol;Acc:MGI:2442895]	11	29693048	29976033	-1	protein_coding	93.9956	0.56791	0.127024	0.246134	2.30732	0.0210367	0.306392
ENSMUSG00000000959.8	ENSMUSG00000000959	Oxa1l	oxidase assembly 1-like [Source:MGI Symbol;Acc:MGI:1916339]	14	54598291	54607130	1	protein_coding	3625.92	-0.249757	-0.122067	0.10823	-2.30766	0.0210181	0.306392
ENSMUSG00000037119.5	ENSMUSG00000037119	Fam91a1	family with sequence similarity 91, member A1 [Source:MGI Symbol;Acc:MGI:1277178]	15	58287317	58329589	1	protein_coding	12762.1	-0.352982	-0.1295	0.152982	-2.30734	0.0210357	0.306392
ENSMUSG00000006488.18	ENSMUSG00000006488	Prl7a1	prolactin family 7, subfamily a, member 1 [Source:MGI Symbol;Acc:MGI:1206572]	13	27817349	27826476	-1	protein_coding	7.73955	1.52998	0.0795574	0.663437	2.30614	0.0211027	0.307086
ENSMUSG00000024404.8	ENSMUSG00000024404	Riok3	RIO kinase 3 [Source:MGI Symbol;Acc:MGI:1914128]	18	12261798	12290444	1	protein_coding	3944.4	0.38722	0.129815	0.167949	2.30558	0.021134	0.307275
ENSMUSG00000023153.10	ENSMUSG00000023153	Tmem52	transmembrane protein 52 [Source:MGI Symbol;Acc:MGI:1916921]	4	155553571	155555315	1	protein_coding	7.03568	1.40222	0.0849984	0.608618	2.30394	0.0212263	0.308084
ENSMUSG00000032405.11	ENSMUSG00000032405	Pias1	protein inhibitor of activated STAT 1 [Source:MGI Symbol;Acc:MGI:1913125]	9	62785650	62895206	-1	protein_coding	1756.53	-0.18969	-0.110183	0.0823303	-2.30401	0.0212219	0.308084
ENSMUSG00000045867.11	ENSMUSG00000045867	Cradd	CASP2 and RIPK1 domain containing adaptor with death domain [Source:MGI Symbol;Acc:MGI:1336168]	10	95010608	95159995	-1	protein_coding	218.574	-0.305609	-0.127205	0.132667	-2.30357	0.0212465	0.308112
ENSMUSG00000031467.11	ENSMUSG00000031467	Agpat5	1-acylglycerol-3-phosphate O-acyltransferase 5 (lysophosphatidic acid acyltransferase, epsilon) [Source:MGI Symbol;Acc:MGI:1196345]	8	18896293	18941377	1	protein_coding	1522.68	-0.271279	-0.124355	0.117787	-2.30313	0.0212717	0.30821
ENSMUSG00000085929.3	ENSMUSG00000085929	Gm13421	predicted gene 13421 [Source:MGI Symbol;Acc:MGI:3649922]	2	27430429	27436104	1	lncRNA	119.754	0.805909	0.11632	0.350327	2.30045	0.0214227	0.309331
ENSMUSG00000037523.14	ENSMUSG00000037523	Mavs	mitochondrial antiviral signaling protein [Source:MGI Symbol;Acc:MGI:2444773]	2	131075983	131089945	1	protein_coding	2048.96	-0.194609	-0.11126	0.0845894	-2.30063	0.0214127	0.309331
ENSMUSG00000060036.15	ENSMUSG00000060036	Rpl3	ribosomal protein L3 [Source:MGI Symbol;Acc:MGI:1351605]	15	79961992	79976069	-1	protein_coding	22143.4	-0.268524	-0.123882	0.11672	-2.30059	0.0214149	0.309331
ENSMUSG00000072582.10	ENSMUSG00000072582	Ptrh2	peptidyl-tRNA hydrolase 2 [Source:MGI Symbol;Acc:MGI:2444848]	11	86574811	86583283	1	protein_coding	1279.21	-0.459263	-0.128814	0.199625	-2.30063	0.0214126	0.309331
ENSMUSG00000038126.18	ENSMUSG00000038126	Mphosph9	M-phase phosphoprotein 9 [Source:MGI Symbol;Acc:MGI:2443138]	5	124389022	124466035	-1	protein_coding	792.943	0.565177	0.126206	0.245729	2.3	0.0214484	0.309436
ENSMUSG00000102070.2	ENSMUSG00000102070	Gm28661	predicted gene 28661 [Source:MGI Symbol;Acc:MGI:5579367]	1	24653966	24654646	-1	unprocessed_pseudogene	205254	0.369524	0.128887	0.160821	2.29773	0.0215771	0.310303
ENSMUSG00000057933.11	ENSMUSG00000057933	Gsta2	glutathione S-transferase, alpha 2 (Yc2) [Source:MGI Symbol;Acc:MGI:95863]	9	78238300	78263070	-1	protein_coding	266.043	0.675379	0.121966	0.29394	2.29768	0.02158	0.310303
ENSMUSG00000018849.7	ENSMUSG00000018849	Wwc1	WW, C2 and coiled-coil domain containing 1 [Source:MGI Symbol;Acc:MGI:2388637]	11	35729227	35871354	-1	protein_coding	81.3559	0.702594	0.120784	0.30582	2.29741	0.0215953	0.310303
ENSMUSG00000030782.18	ENSMUSG00000030782	Tgfb1i1	transforming growth factor beta 1 induced transcript 1 [Source:MGI Symbol;Acc:MGI:102784]	7	127845984	127854871	1	protein_coding	2404.15	0.170894	0.104686	0.074409	2.29668	0.021637	0.310303
ENSMUSG00000117403.2	ENSMUSG00000117403	Gm50059	predicted gene, 50059 [Source:MGI Symbol;Acc:MGI:6275377]	17	24127210	24131345	-1	processed_pseudogene	10.2329	-1.37242	-0.0856382	0.597508	-2.29691	0.0216238	0.310303
ENSMUSG00000082536.2	ENSMUSG00000082536	Gm13456	predicted gene 13456 [Source:MGI Symbol;Acc:MGI:3651389]	2	40445764	40447128	1	processed_pseudogene	473.958	-0.786343	-0.116793	0.342385	-2.29667	0.0216379	0.310303
ENSMUSG00000020718.13	ENSMUSG00000020718	Polg2	polymerase (DNA directed), gamma 2, accessory subunit [Source:MGI Symbol;Acc:MGI:1354947]	11	106659079	106670363	-1	protein_coding	185.358	-0.469876	-0.128276	0.204521	-2.29744	0.0215935	0.310303
ENSMUSG00000044916.11	ENSMUSG00000044916	1700029I15Rik	RIKEN cDNA 1700029I15 gene [Source:MGI Symbol;Acc:MGI:1916742]	2	92212883	92216053	1	protein_coding	27.856	0.705779	0.120335	0.307524	2.29504	0.021731	0.311264
ENSMUSG00000035559.10	ENSMUSG00000035559	Mpv17l2	MPV17 mitochondrial membrane protein-like 2 [Source:MGI Symbol;Acc:MGI:2681846]	8	71211295	71213592	-1	protein_coding	1343.83	-0.257121	-0.122174	0.112043	-2.29485	0.021742	0.311264
ENSMUSG00000086665.3	ENSMUSG00000086665	Gm13067	predicted gene 13067 [Source:MGI Symbol;Acc:MGI:3651968]	4	150132690	150141932	1	lncRNA	11.7233	1.17374	0.0952536	0.511859	2.2931	0.0218424	0.312288
ENSMUSG00000036098.16	ENSMUSG00000036098	Myrf	myelin regulatory factor [Source:MGI Symbol;Acc:MGI:2684944]	19	10185636	10218112	-1	protein_coding	53.1066	1.30321	0.0885218	0.568423	2.29267	0.0218669	0.312288
ENSMUSG00000040540.7	ENSMUSG00000040540	Ctdsp2-ps	CTD (carboxy-terminal domain, RNA polymerase II, polypeptide A) small phosphatase 2, pseudogene [Source:MGI Symbol;Acc:MGI:3708545]	10	130248368	130249178	1	processed_pseudogene	659.231	-0.441652	-0.1282	0.19264	-2.29263	0.0218693	0.312288
ENSMUSG00000073535.7	ENSMUSG00000073535	Gm5532	predicted gene 5532 [Source:MGI Symbol;Acc:MGI:3646828]	1	155395918	155402965	-1	lncRNA	11.1857	1.33773	0.0867896	0.583583	2.29227	0.0218899	0.312317
ENSMUSG00000078877.12	ENSMUSG00000078877	Gm14295	predicted gene 14295 [Source:MGI Symbol;Acc:MGI:3709624]	2	176490405	176503016	1	protein_coding	914.129	1.12926	0.0974568	0.492816	2.29144	0.021938	0.312738
ENSMUSG00000017376.16	ENSMUSG00000017376	Nlk	nemo like kinase [Source:MGI Symbol;Acc:MGI:1201387]	11	78457994	78588199	-1	protein_coding	1249	-0.242813	-0.119982	0.106007	-2.29055	0.0219897	0.313208
ENSMUSG00000116743.2	ENSMUSG00000116743	Gm49573	predicted gene, 49573 [Source:MGI Symbol;Acc:MGI:6214966]	16	17051465	17094582	1	lncRNA	9.6487	-1.32412	-0.087166	0.578294	-2.28971	0.0220384	0.313446
ENSMUSG00000003153.11	ENSMUSG00000003153	Slc2a3	solute carrier family 2 (facilitated glucose transporter), member 3 [Source:MGI Symbol;Acc:MGI:95757]	6	122704768	122778599	-1	protein_coding	52.9741	-1.20344	-0.0932648	0.525609	-2.28961	0.0220437	0.313446
ENSMUSG00000059734.8	ENSMUSG00000059734	Ndufs8	NADH:ubiquinone oxidoreductase core subunit S8 [Source:MGI Symbol;Acc:MGI:2385079]	19	3958863	3962774	-1	protein_coding	2997.34	-0.209886	-0.114111	0.0917097	-2.28859	0.0221029	0.313757
ENSMUSG00000024500.21	ENSMUSG00000024500	Ppp2r2b	protein phosphatase 2, regulatory subunit B, beta [Source:MGI Symbol;Acc:MGI:1920180]	18	42770497	43216192	-1	protein_coding	138.708	-0.732989	-0.118287	0.320263	-2.28871	0.0220963	0.313757
ENSMUSG00000024036.17	ENSMUSG00000024036	Slc37a1	solute carrier family 37 (glycerol-3-phosphate transporter), member 1 [Source:MGI Symbol;Acc:MGI:2446181]	17	31505766	31569713	1	protein_coding	19.2521	1.90115	0.0646337	0.831147	2.28739	0.0221732	0.314211
ENSMUSG00000070729.6	ENSMUSG00000070729	Gm12966	predicted gene 12966 [Source:MGI Symbol;Acc:MGI:3652043]	4	129792886	129793695	1	processed_pseudogene	19.3264	-0.951148	-0.106779	0.415878	-2.28708	0.022191	0.314211
ENSMUSG00000002808.8	ENSMUSG00000002808	Epdr1	ependymin related protein 1 (zebrafish) [Source:MGI Symbol;Acc:MGI:2145369]	13	19775876	19804097	-1	protein_coding	2584.58	-0.323356	-0.126735	0.14138	-2.28715	0.0221871	0.314211
ENSMUSG00000093847.3	ENSMUSG00000093847	Eif1ad15	eukaryotic translation initiation factor 1A domain containing 15 [Source:MGI Symbol;Acc:MGI:3648085]	12	88286892	88290796	-1	protein_coding	75.846	0.73677	0.117842	0.322207	2.28664	0.0222169	0.314271
ENSMUSG00000019320.15	ENSMUSG00000019320	Noxo1	NADPH oxidase organizer 1 [Source:MGI Symbol;Acc:MGI:1919143]	17	24915208	24919503	1	protein_coding	74.6637	-1.44613	-0.0811599	0.6325	-2.28637	0.0222327	0.314271
ENSMUSG00000091635.3	ENSMUSG00000091635	Vmn2r13	vomeronasal 2, receptor 13 [Source:MGI Symbol;Acc:MGI:3761379]	5	109300806	109340065	-1	protein_coding	24.3789	0.786746	0.115253	0.344283	2.28518	0.0223025	0.314728
ENSMUSG00000048865.17	ENSMUSG00000048865	Arhgap30	Rho GTPase activating protein 30 [Source:MGI Symbol;Acc:MGI:2684948]	1	171216522	171237866	1	protein_coding	8.76809	1.27779	0.0889478	0.559158	2.28521	0.0223005	0.314728
ENSMUSG00000022865.15	ENSMUSG00000022865	Cxadr	coxsackie virus and adenovirus receptor [Source:MGI Symbol;Acc:MGI:1201679]	16	78098377	78156662	1	protein_coding	70.5479	-0.985495	-0.104507	0.431433	-2.28424	0.0223577	0.314977
ENSMUSG00000032114.10	ENSMUSG00000032114	Slc37a4	solute carrier family 37 (glucose-6-phosphate transporter), member 4 [Source:MGI Symbol;Acc:MGI:1316650]	9	44308149	44314265	1	protein_coding	407.899	-0.286327	-0.124332	0.125339	-2.28442	0.022347	0.314977
ENSMUSG00000027966.21	ENSMUSG00000027966	Col11a1	collagen, type XI, alpha 1 [Source:MGI Symbol;Acc:MGI:88446]	3	113824189	114014367	1	protein_coding	1480.77	0.658972	0.120859	0.28853	2.28389	0.0223779	0.314998
ENSMUSG00000106634.2	ENSMUSG00000106634	Gm43042	predicted gene 43042 [Source:MGI Symbol;Acc:MGI:5663179]	5	59727045	59731585	-1	lncRNA	71.2311	0.583071	0.123607	0.255347	2.28344	0.0224043	0.315105
ENSMUSG00000062687.7	ENSMUSG00000062687	Cks1brt	CDC28 protein kinase 1b, retrogene [Source:MGI Symbol;Acc:MGI:3643620]	8	85878553	85900251	1	protein_coding	8.90102	-1.59924	-0.0745177	0.700501	-2.28299	0.0224309	0.315215
ENSMUSG00000068262.5	ENSMUSG00000068262	Gm5879	predicted gene 5879 [Source:MGI Symbol;Acc:MGI:3647624]	6	87741978	87743186	-1	processed_pseudogene	194.081	-0.898307	-0.108951	0.393736	-2.2815	0.022519	0.316189
ENSMUSG00000029247.18	ENSMUSG00000029247	Paics	phosphoribosylaminoimidazole carboxylase, phosphoribosylaminoribosylaminoimidazole, succinocarboxamide synthetase [Source:MGI Symbol;Acc:MGI:1914304]	5	77099154	77115356	1	protein_coding	10000.5	-0.363561	-0.12719	0.159405	-2.28074	0.0225637	0.316551
ENSMUSG00000028392.16	ENSMUSG00000028392	Bspry	B-box and SPRY domain containing [Source:MGI Symbol;Acc:MGI:2177191]	4	62398290	62415535	1	protein_coding	9.75817	1.11201	0.0969181	0.487875	2.2793	0.0226494	0.317489
ENSMUSG00000028036.7	ENSMUSG00000028036	Ptgfr	prostaglandin F receptor [Source:MGI Symbol;Acc:MGI:97796]	3	151502139	151543267	-1	protein_coding	46.5321	2.0389	0.060087	0.89479	2.27863	0.0226888	0.317511
ENSMUSG00000029726.17	ENSMUSG00000029726	Mepce	methylphosphate capping enzyme [Source:MGI Symbol;Acc:MGI:106477]	5	137780168	137785917	-1	protein_coding	2315.25	-0.250349	-0.12026	0.109854	-2.27893	0.0226713	0.317511
ENSMUSG00000028029.12	ENSMUSG00000028029	Aimp1	aminoacyl tRNA synthetase complex-interacting multifunctional protein 1 [Source:MGI Symbol;Acc:MGI:102774]	3	132366242	132390131	-1	protein_coding	3127.33	-0.22685	-0.116731	0.0995715	-2.27826	0.0227109	0.317556
ENSMUSG00000027544.17	ENSMUSG00000027544	Nfatc2	nuclear factor of activated T cells, cytoplasmic, calcineurin dependent 2 [Source:MGI Symbol;Acc:MGI:102463]	2	168318330	168443577	-1	protein_coding	239.592	0.5983	0.122114	0.262925	2.27556	0.0228726	0.318755
ENSMUSG00000061833.7	ENSMUSG00000061833	Gm6311	predicted gene 6311 [Source:MGI Symbol;Acc:MGI:3644735]	13	76102255	76103132	1	processed_pseudogene	95.88	-1.04375	-0.10022	0.458631	-2.27579	0.0228584	0.318755
ENSMUSG00000020832.15	ENSMUSG00000020832	Eral1	Era (G-protein)-like 1 (E. coli) [Source:MGI Symbol;Acc:MGI:1889295]	11	77964202	77971209	-1	protein_coding	909.395	-0.21256	-0.113978	0.0934002	-2.27579	0.0228583	0.318755
ENSMUSG00000047246.8	ENSMUSG00000047246	H2bc6	H2B clustered histone 6 [Source:MGI Symbol;Acc:MGI:2448380]	13	23767653	23805107	-1	protein_coding	79.8519	-0.454609	-0.126212	0.199723	-2.2762	0.0228341	0.318755
ENSMUSG00000078640.10	ENSMUSG00000078640	Gm11627	predicted gene 11627 [Source:MGI Symbol;Acc:MGI:3650659]	11	102467224	102470287	-1	protein_coding	15.0384	0.9458	0.105491	0.415777	2.27477	0.0229195	0.319143
ENSMUSG00000050315.15	ENSMUSG00000050315	Synpo2	synaptopodin 2 [Source:MGI Symbol;Acc:MGI:2153070]	3	122870168	123029798	-1	protein_coding	3040.07	0.366779	0.126572	0.161302	2.27387	0.022974	0.31959
ENSMUSG00000060981.8	ENSMUSG00000060981	H4c8	H4 clustered histone 8 [Source:MGI Symbol;Acc:MGI:2448427]	13	23715220	23715689	1	protein_coding	25.5582	-0.735102	-0.116227	0.32332	-2.27361	0.0229896	0.31959
ENSMUSG00000031029.7	ENSMUSG00000031029	Eif3f	eukaryotic translation initiation factor 3, subunit F [Source:MGI Symbol;Acc:MGI:1913335]	7	108533624	108542158	1	protein_coding	7406.81	-0.35671	-0.126348	0.15695	-2.27276	0.0230405	0.320032
ENSMUSG00000069376.3	ENSMUSG00000069376	Gm5507	predicted gene 5507 [Source:MGI Symbol;Acc:MGI:3648656]	18	54117393	54118400	1	processed_pseudogene	7.24697	-1.56818	-0.0745686	0.690613	-2.27071	0.0231647	0.321343
ENSMUSG00000038127.16	ENSMUSG00000038127	Ccdc50	coiled-coil domain containing 50 [Source:MGI Symbol;Acc:MGI:1914751]	16	27207619	27270968	1	protein_coding	4586.29	-0.296649	-0.123976	0.130653	-2.27051	0.0231768	0.321343
ENSMUSG00000051065.10	ENSMUSG00000051065	Mb21d2	Mab-21 domain containing 2 [Source:MGI Symbol;Acc:MGI:1917028]	16	28644928	28748425	-1	protein_coding	524.929	-0.417216	-0.126132	0.183775	-2.27025	0.0231923	0.321343
ENSMUSG00000116757.2	ENSMUSG00000116757	Gm4786	predicted gene 4786 [Source:MGI Symbol;Acc:MGI:3644879]	17	16777508	16778305	1	processed_pseudogene	76.3787	-0.709198	-0.116915	0.312455	-2.26976	0.0232221	0.321491
ENSMUSG00000095677.3	ENSMUSG00000095677	Dynlt1f	dynein light chain Tctex-type 1F [Source:MGI Symbol;Acc:MGI:3780996]	17	6914001	6923299	-1	protein_coding	3113.62	-0.233473	-0.117272	0.102883	-2.26931	0.0232494	0.321604
ENSMUSG00000000889.9	ENSMUSG00000000889	Dbh	dopamine beta hydroxylase [Source:MGI Symbol;Acc:MGI:94864]	2	27055245	27073212	1	protein_coding	15.0337	3.03496	0.040826	1.33807	2.26816	0.0233195	0.322308
ENSMUSG00000069919.8	ENSMUSG00000069919	Hba-a1	hemoglobin alpha, adult chain 1 [Source:MGI Symbol;Acc:MGI:96015]	11	32233511	32234465	1	protein_coding	159.311	0.56103	0.122413	0.24742	2.26752	0.0233584	0.322315
ENSMUSG00000085057.8	ENSMUSG00000085057	Gm13415	predicted gene 13415 [Source:MGI Symbol;Acc:MGI:3651241]	2	24330430	24376867	1	lncRNA	7.20223	1.39468	0.0815087	0.615069	2.26752	0.0233583	0.322315
ENSMUSG00000028108.17	ENSMUSG00000028108	Ecm1	extracellular matrix protein 1 [Source:MGI Symbol;Acc:MGI:103060]	3	95641459	95646881	-1	protein_coding	17597.1	0.434366	0.125413	0.191727	2.26554	0.0234793	0.322468
ENSMUSG00000029484.13	ENSMUSG00000029484	Anxa3	annexin A3 [Source:MGI Symbol;Acc:MGI:1201378]	5	96941198	96993825	1	protein_coding	7998.52	0.451747	0.125157	0.199361	2.26597	0.0234531	0.322468
ENSMUSG00000026987.17	ENSMUSG00000026987	Baz2b	bromodomain adjacent to zinc finger domain, 2B [Source:MGI Symbol;Acc:MGI:2442782]	2	59729707	60040183	-1	protein_coding	2159.32	0.213414	0.113591	0.0942034	2.26546	0.0234847	0.322468
ENSMUSG00000120677.1	ENSMUSG00000120677		novel transcript	11	69309935	69310993	1	lncRNA	10.1087	1.12062	0.0949235	0.494427	2.2665	0.0234208	0.322468
ENSMUSG00000101959.2	ENSMUSG00000101959	Ldhal6b	lactate dehydrogenase A-like 6B [Source:MGI Symbol;Acc:MGI:2146830]	17	5467598	5469042	-1	protein_coding	7.59421	1.29612	0.085939	0.571962	2.26609	0.023446	0.322468
ENSMUSG00000105662.5	ENSMUSG00000105662	Gm6639	predicted gene 6639 [Source:MGI Symbol;Acc:MGI:3779620]	3	35651301	35720312	-1	lncRNA	8.71132	1.93973	0.061909	0.855689	2.26687	0.0233983	0.322468
ENSMUSG00000028370.8	ENSMUSG00000028370	Pappa	pregnancy-associated plasma protein A [Source:MGI Symbol;Acc:MGI:97479]	4	65042411	65275746	1	protein_coding	483.521	0.910371	0.106017	0.402154	2.26374	0.0235902	0.323124
ENSMUSG00000039221.11	ENSMUSG00000039221	Rpl22l1	ribosomal protein L22 like 1 [Source:MGI Symbol;Acc:MGI:1915278]	3	28859585	28861573	1	protein_coding	2908.85	-0.507096	-0.123607	0.224002	-2.2638	0.0235866	0.323124
ENSMUSG00000032121.10	ENSMUSG00000032121	Tmem218	transmembrane protein 218 [Source:MGI Symbol;Acc:MGI:1913529]	9	37119519	37135996	1	protein_coding	208.416	-0.378502	-0.125687	0.167185	-2.26398	0.0235755	0.323124
ENSMUSG00000029924.13	ENSMUSG00000029924	Slc37a3	solute carrier family 37 (glycerol-3-phosphate transporter), member 3 [Source:MGI Symbol;Acc:MGI:1919394]	6	39311707	39354609	-1	protein_coding	1309.27	-0.379672	-0.125579	0.167785	-2.26284	0.0236454	0.323352
ENSMUSG00000003948.18	ENSMUSG00000003948	Mmd	monocyte to macrophage differentiation-associated [Source:MGI Symbol;Acc:MGI:1914718]	11	90140282	90169415	1	protein_coding	13491.2	-0.378868	-0.125585	0.167425	-2.26292	0.0236406	0.323352
ENSMUSG00000019254.17	ENSMUSG00000019254	Ppp1r12c	protein phosphatase 1, regulatory subunit 12C [Source:MGI Symbol;Acc:MGI:1924258]	7	4484519	4504679	-1	protein_coding	3102.32	0.184762	0.107091	0.0816741	2.26218	0.023686	0.323382
ENSMUSG00000069117.5	ENSMUSG00000069117	Rps18-ps6	ribosomal protein S18, pseudogene 6 [Source:MGI Symbol;Acc:MGI:3642298]	13	97896580	97897140	-1	protein_coding	17575.7	-0.263668	-0.120668	0.116544	-2.2624	0.023673	0.323382
ENSMUSG00000037933.17	ENSMUSG00000037933	Bicd2	BICD cargo adaptor 2 [Source:MGI Symbol;Acc:MGI:1924145]	13	49495061	49540502	1	protein_coding	8978.39	0.297019	0.123291	0.13133	2.26162	0.0237209	0.323466
ENSMUSG00000039849.7	ENSMUSG00000039849	Pcif1	phosphorylated CTD interacting factor 1 [Source:MGI Symbol;Acc:MGI:2443858]	2	164721224	164736374	1	protein_coding	2495.74	-0.209142	-0.112546	0.0924808	-2.26146	0.0237307	0.323466
ENSMUSG00000113853.2	ENSMUSG00000113853	Gm47583	predicted gene, 47583 [Source:MGI Symbol;Acc:MGI:6096621]	13	63358764	63362188	1	TEC	53.4577	0.662441	0.117778	0.293039	2.26059	0.0237845	0.323885
ENSMUSG00000027673.13	ENSMUSG00000027673	Ndufb5	NADH:ubiquinone oxidoreductase subunit B5 [Source:MGI Symbol;Acc:MGI:1913296]	3	32791139	32805715	1	protein_coding	2294.82	-0.233558	-0.116741	0.103329	-2.26034	0.0238	0.323885
ENSMUSG00000046318.17	ENSMUSG00000046318	Ccbe1	collagen and calcium binding EGF domains 1 [Source:MGI Symbol;Acc:MGI:2445053]	18	66178373	66435812	-1	protein_coding	526.235	0.602911	0.11989	0.266927	2.25871	0.0239015	0.325002
ENSMUSG00000025764.15	ENSMUSG00000025764	Jade1	jade family PHD finger 1 [Source:MGI Symbol;Acc:MGI:1925835]	3	41510166	41571299	1	protein_coding	4075.21	-0.298691	-0.123113	0.132272	-2.25815	0.0239364	0.325213
ENSMUSG00000104235.2	ENSMUSG00000104235	Gm37589	predicted gene, 37589 [Source:MGI Symbol;Acc:MGI:5610817]	3	60443172	60447165	1	TEC	9.92911	1.47319	0.0771101	0.652617	2.25736	0.0239859	0.325597
ENSMUSG00000085812.2	ENSMUSG00000085812	Gm15843	predicted gene 15843 [Source:MGI Symbol;Acc:MGI:3801845]	1	72498658	72499186	1	processed_pseudogene	72.1847	-0.59773	-0.119883	0.264825	-2.25707	0.0240034	0.325597
ENSMUSG00000103621.2	ENSMUSG00000103621	Gm38366	predicted gene, 38366 [Source:MGI Symbol;Acc:MGI:5611594]	9	108408031	108409964	1	TEC	13.3056	1.14999	0.0922117	0.509623	2.25654	0.0240367	0.325786
ENSMUSG00000104184.2	ENSMUSG00000104184	Gm37818	predicted gene, 37818 [Source:MGI Symbol;Acc:MGI:5611046]	11	18834623	18837791	-1	TEC	13.6581	1.17997	0.0905615	0.523115	2.25566	0.0240921	0.326273
ENSMUSG00000106986.2	ENSMUSG00000106986	Gm42887	predicted gene 42887 [Source:MGI Symbol;Acc:MGI:5663024]	5	69661185	69662303	-1	TEC	166.484	0.377799	0.124675	0.167647	2.25353	0.0242255	0.326455
ENSMUSG00000087659.8	ENSMUSG00000087659	Gm12606	predicted gene 12606 [Source:MGI Symbol;Acc:MGI:3649222]	4	89153936	89191640	-1	lncRNA	62.9875	0.733509	0.113754	0.325478	2.25364	0.0242189	0.326455
ENSMUSG00000021918.11	ENSMUSG00000021918	Nek4	NIMA (never in mitosis gene a)-related expressed kinase 4 [Source:MGI Symbol;Acc:MGI:1344404]	14	30673334	30710778	1	protein_coding	1223.83	-0.266426	-0.120254	0.118271	-2.25266	0.0242805	0.326455
ENSMUSG00000097073.8	ENSMUSG00000097073	9430037G07Rik	RIKEN cDNA 9430037G07 gene [Source:MGI Symbol;Acc:MGI:2444544]	9	88477378	88481569	-1	lncRNA	89.7267	-0.537378	-0.12149	0.238496	-2.2532	0.0242467	0.326455
ENSMUSG00000024661.8	ENSMUSG00000024661	Fth1	ferritin heavy polypeptide 1 [Source:MGI Symbol;Acc:MGI:95588]	19	9957962	9962462	1	protein_coding	93766.7	-0.539151	-0.121588	0.239142	-2.25452	0.0241634	0.326455
ENSMUSG00000034522.11	ENSMUSG00000034522	Zfp395	zinc finger protein 395 [Source:MGI Symbol;Acc:MGI:2682318]	14	65595838	65636379	1	protein_coding	1919.77	-0.454443	-0.123688	0.201719	-2.25285	0.0242688	0.326455
ENSMUSG00000069662.6	ENSMUSG00000069662	Marcks	myristoylated alanine rich protein kinase C substrate [Source:MGI Symbol;Acc:MGI:96907]	10	37009371	37014916	-1	protein_coding	6724.79	-0.392441	-0.12462	0.17416	-2.25334	0.0242378	0.326455
ENSMUSG00000003865.17	ENSMUSG00000003865	Gys1	glycogen synthase 1, muscle [Source:MGI Symbol;Acc:MGI:101805]	7	45084268	45106043	1	protein_coding	3720.36	-0.400098	-0.124651	0.177493	-2.25416	0.0241861	0.326455
ENSMUSG00000032666.17	ENSMUSG00000032666	1700025G04Rik	RIKEN cDNA 1700025G04 gene [Source:MGI Symbol;Acc:MGI:1916649]	1	151728154	151965876	-1	protein_coding	1227.88	-0.372034	-0.124699	0.165063	-2.2539	0.0242027	0.326455
ENSMUSG00000030847.9	ENSMUSG00000030847	Bag3	BCL2-associated athanogene 3 [Source:MGI Symbol;Acc:MGI:1352493]	7	128125340	128148705	1	protein_coding	6547.91	-0.148513	-0.0960749	0.065948	-2.25197	0.0243244	0.326522
ENSMUSG00000100078.2	ENSMUSG00000100078	Gm6170	predicted gene 6170 [Source:MGI Symbol;Acc:MGI:3643368]	1	128447810	128449197	-1	processed_pseudogene	393.035	-0.700017	-0.115104	0.310816	-2.25219	0.0243103	0.326522
ENSMUSG00000046836.14	ENSMUSG00000046836	Brox	BRO1 domain and CAAX motif containing [Source:MGI Symbol;Acc:MGI:1918928]	1	183057916	183078813	-1	protein_coding	3949.86	0.336871	0.124002	0.149651	2.25104	0.0243832	0.326789
ENSMUSG00000038347.16	ENSMUSG00000038347	Tcte2	t-complex-associated testis expressed 2 [Source:MGI Symbol;Acc:MGI:98641]	17	13932706	13982087	-1	protein_coding	21.0684	-0.97965	-0.100634	0.435259	-2.25073	0.0244026	0.326789
ENSMUSG00000098702.3	ENSMUSG00000098702	1500015A07Rik	RIKEN cDNA 1500015A07 gene [Source:MGI Symbol;Acc:MGI:1916232]	18	61859455	61868995	1	lncRNA	99.7662	-0.497549	-0.122418	0.221039	-2.25095	0.0243887	0.326789
ENSMUSG00000005469.11	ENSMUSG00000005469	Prkaca	protein kinase, cAMP dependent, catalytic, alpha [Source:MGI Symbol;Acc:MGI:97592]	8	84699622	84723072	1	protein_coding	5341.19	-0.182967	-0.106088	0.0813378	-2.24947	0.0244823	0.327595
ENSMUSG00000022089.10	ENSMUSG00000022089	Bin3	bridging integrator 3 [Source:MGI Symbol;Acc:MGI:1929883]	14	70337554	70375655	1	protein_coding	1736.68	-0.453003	-0.122926	0.201742	-2.24545	0.0247392	0.330769
ENSMUSG00000031990.16	ENSMUSG00000031990	Jam3	junction adhesion molecule 3 [Source:MGI Symbol;Acc:MGI:1933825]	9	27008680	27066717	-1	protein_coding	438.227	-0.33492	-0.123427	0.149182	-2.24504	0.0247653	0.330854
ENSMUSG00000028009.8	ENSMUSG00000028009	1700061I17Rik	RIKEN cDNA 1700061I17 gene [Source:MGI Symbol;Acc:MGI:1920612]	3	116854171	116871414	-1	lncRNA	12.9562	1.04926	0.0961454	0.467452	2.24464	0.0247911	0.330929
ENSMUSG00000028278.15	ENSMUSG00000028278	Rragd	Ras-related GTP binding D [Source:MGI Symbol;Acc:MGI:1098604]	4	32983037	33022180	1	protein_coding	36.9759	1.48481	0.0753887	0.661581	2.24434	0.0248103	0.330929
ENSMUSG00000030556.14	ENSMUSG00000030556	Lrrc28	leucine rich repeat containing 28 [Source:MGI Symbol;Acc:MGI:1915689]	7	67163158	67295016	-1	protein_coding	647.597	0.348195	0.123521	0.155209	2.24339	0.0248715	0.331272
ENSMUSG00000056069.11	ENSMUSG00000056069	Otulinl	OTU deubiquitinase with linear linkage specificity like [Source:MGI Symbol;Acc:MGI:2687281]	15	27655155	27681665	-1	protein_coding	9.04525	1.39309	0.0790991	0.621085	2.24299	0.0248973	0.331272
ENSMUSG00000100335.3	ENSMUSG00000100335	2310008N11Rik	RIKEN cDNA 2310008N11 gene [Source:MGI Symbol;Acc:MGI:1919566]	8	27304621	27374408	-1	lncRNA	6.63203	1.66018	0.0687071	0.740174	2.24296	0.0248995	0.331272
ENSMUSG00000035596.15	ENSMUSG00000035596	Mboat7	membrane bound O-acyltransferase domain containing 7 [Source:MGI Symbol;Acc:MGI:1924832]	7	3680788	3696522	-1	protein_coding	3170.79	-0.206422	-0.111033	0.092041	-2.24272	0.0249149	0.331272
ENSMUSG00000106617.2	ENSMUSG00000106617	Gm36266	predicted gene, 36266 [Source:MGI Symbol;Acc:MGI:5595425]	5	137611114	137613509	1	lncRNA	34.1458	0.657868	0.115694	0.293405	2.24218	0.0249495	0.331469
ENSMUSG00000028557.11	ENSMUSG00000028557	Rnf11	ring finger protein 11 [Source:MGI Symbol;Acc:MGI:1352759]	4	109308295	109341925	-1	protein_coding	5933.25	0.279631	0.120581	0.124739	2.24173	0.0249786	0.331593
ENSMUSG00000036437.7	ENSMUSG00000036437	Npy1r	neuropeptide Y receptor Y1 [Source:MGI Symbol;Acc:MGI:104963]	8	67149844	67159444	1	protein_coding	58.0622	0.806359	0.108556	0.359885	2.2406	0.0250518	0.33217
ENSMUSG00000113778.2	ENSMUSG00000113778	Gm40847	predicted gene, 40847 [Source:MGI Symbol;Acc:MGI:5623732]	12	18903841	18956504	1	lncRNA	24.2642	-0.887708	-0.10431	0.396218	-2.24045	0.0250616	0.33217
ENSMUSG00000023918.13	ENSMUSG00000023918	Adgrf4	adhesion G protein-coupled receptor F4 [Source:MGI Symbol;Acc:MGI:1925499]	17	42967782	43003175	-1	protein_coding	32.9376	0.871046	0.104873	0.389226	2.23789	0.025228	0.333323
ENSMUSG00000118211.2	ENSMUSG00000118211	Gm46649	predicted gene, 46649 [Source:MGI Symbol;Acc:MGI:5826286]	19	37401890	37402295	-1	processed_pseudogene	24.4066	-0.949906	-0.100681	0.42445	-2.23797	0.025223	0.333323
ENSMUSG00000080776.2	ENSMUSG00000080776	Gm12174	predicted gene 12174 [Source:MGI Symbol;Acc:MGI:3651722]	11	46618645	46619457	1	processed_pseudogene	146.765	-0.579222	-0.118367	0.258731	-2.23871	0.0251751	0.333323
ENSMUSG00000046364.15	ENSMUSG00000046364	Rpl27a	ribosomal protein L27A [Source:MGI Symbol;Acc:MGI:1347076]	7	109118354	109121574	1	protein_coding	18203.2	-0.344794	-0.122993	0.154057	-2.2381	0.0252148	0.333323
ENSMUSG00000004895.10	ENSMUSG00000004895	Prcc	papillary renal cell carcinoma (translocation-associated) [Source:MGI Symbol;Acc:MGI:2137738]	3	87766210	87792915	-1	protein_coding	2461.39	-0.175985	-0.103774	0.0786621	-2.23723	0.0252711	0.33363
ENSMUSG00000004500.10	ENSMUSG00000004500	Zfp324	zinc finger protein 324 [Source:MGI Symbol;Acc:MGI:2444641]	7	12699765	12708163	1	protein_coding	547.775	0.208733	0.11117	0.0933203	2.23674	0.0253035	0.333796
ENSMUSG00000100658.3	ENSMUSG00000100658	F730311O21Rik	RIKEN cDNA F730311O21 gene [Source:MGI Symbol;Acc:MGI:3643355]	1	132269731	132279099	1	lncRNA	48.9858	0.561196	0.118719	0.250959	2.23621	0.0253382	0.333914
ENSMUSG00000001656.4	ENSMUSG00000001656	Hoxc11	homeobox C11 [Source:MGI Symbol;Acc:MGI:96193]	15	102862862	102866143	1	protein_coding	1723.84	-0.170533	-0.102253	0.0762674	-2.23599	0.0253523	0.333914
ENSMUSG00000049119.15	ENSMUSG00000049119	Fam110b	family with sequence similarity 110, member B [Source:MGI Symbol;Acc:MGI:1916593]	4	5644090	6108223	1	protein_coding	440.694	0.335382	0.122425	0.150154	2.23358	0.0255104	0.334968
ENSMUSG00000052812.6	ENSMUSG00000052812	Atad2b	ATPase family, AAA domain containing 2B [Source:MGI Symbol;Acc:MGI:2444798]	12	4967353	5097394	1	protein_coding	1523.08	0.182931	0.10538	0.0819098	2.23333	0.0255274	0.334968
ENSMUSG00000034156.17	ENSMUSG00000034156	Tspoap1	TSPO associated protein 1 [Source:MGI Symbol;Acc:MGI:2450877]	11	87651367	87676754	1	protein_coding	9.33946	2.18664	0.0533954	0.978999	2.23355	0.0255129	0.334968
ENSMUSG00000050530.15	ENSMUSG00000050530	Fam171a1	family with sequence similarity 171, member A1 [Source:MGI Symbol;Acc:MGI:2442917]	2	3115261	3228843	1	protein_coding	4674.07	-0.160201	-0.0992079	0.0717043	-2.23419	0.0254704	0.334968
ENSMUSG00000030695.17	ENSMUSG00000030695	Aldoa	aldolase A, fructose-bisphosphate [Source:MGI Symbol;Acc:MGI:87994]	7	126394406	126399923	-1	protein_coding	52832.3	-0.458502	-0.121495	0.205307	-2.23326	0.025532	0.334968
ENSMUSG00000039617.9	ENSMUSG00000039617	Gm7488	predicted gene 7488 [Source:MGI Symbol;Acc:MGI:3647006]	3	21103729	21104412	1	processed_pseudogene	464.144	-0.366904	-0.122683	0.164326	-2.23279	0.025563	0.335113
ENSMUSG00000035245.13	ENSMUSG00000035245	Eogt	EGF domain-specific O-linked N-acetylglucosamine (GlcNAc) transferase [Source:MGI Symbol;Acc:MGI:2141669]	6	97086985	97126143	-1	protein_coding	882.83	0.342789	0.122442	0.153558	2.23231	0.0255943	0.335261
ENSMUSG00000000439.10	ENSMUSG00000000439	Mkrn2	makorin, ring finger protein, 2 [Source:MGI Symbol;Acc:MGI:1914277]	6	115578863	115599585	1	protein_coding	1366.71	-0.366001	-0.122318	0.164205	-2.22892	0.025819	0.337941
ENSMUSG00000046962.17	ENSMUSG00000046962	Zbtb21	zinc finger and BTB domain containing 21 [Source:MGI Symbol;Acc:MGI:1927240]	16	97744557	97763822	-1	protein_coding	1268.35	0.477711	0.120458	0.214389	2.22824	0.0258642	0.338269
ENSMUSG00000023277.14	ENSMUSG00000023277	Twf2	twinfilin actin binding protein 2 [Source:MGI Symbol;Acc:MGI:1346078]	9	106080307	106092588	1	protein_coding	869.357	-0.299589	-0.120738	0.134472	-2.2279	0.0258875	0.33831
ENSMUSG00000079022.11	ENSMUSG00000079022	Col22a1	collagen, type XXII, alpha 1 [Source:MGI Symbol;Acc:MGI:1916950]	15	71667644	71906076	-1	protein_coding	11.4058	2.81191	0.0418907	1.26272	2.22687	0.025956	0.338942
ENSMUSG00000042751.15	ENSMUSG00000042751	Nmnat2	nicotinamide nucleotide adenylyltransferase 2 [Source:MGI Symbol;Acc:MGI:2444155]	1	152830744	152995007	1	protein_coding	455.112	-0.527411	-0.118731	0.236902	-2.22628	0.0259953	0.339192
ENSMUSG00000025648.19	ENSMUSG00000025648	Pfkfb4	6-phosphofructo-2-kinase/fructose-2,6-biphosphatase 4 [Source:MGI Symbol;Acc:MGI:2687284]	9	108820846	108861296	1	protein_coding	1096.17	0.39918	0.121708	0.179445	2.22453	0.026113	0.340388
ENSMUSG00000008435.16	ENSMUSG00000008435	Rdh13	retinol dehydrogenase 13 (all-trans and 9-cis) [Source:MGI Symbol;Acc:MGI:1918732]	7	4427769	4448648	-1	protein_coding	1042.66	0.339062	0.121567	0.152515	2.22314	0.0262061	0.340388
ENSMUSG00000040613.15	ENSMUSG00000040613	Apobec1	apolipoprotein B mRNA editing enzyme, catalytic polypeptide 1 [Source:MGI Symbol;Acc:MGI:103298]	6	122554751	122579403	-1	protein_coding	242.954	0.334621	0.121264	0.150692	2.22057	0.0263803	0.340388
ENSMUSG00000010538.15	ENSMUSG00000010538	Tsacc	TSSK6 activating co-chaperone [Source:MGI Symbol;Acc:MGI:1924177]	3	88190064	88204306	-1	protein_coding	25.1686	0.693676	0.11175	0.31209	2.22268	0.0262377	0.340388
ENSMUSG00000027582.17	ENSMUSG00000027582	Zgpat	zinc finger, CCCH-type with G patch domain [Source:MGI Symbol;Acc:MGI:2449939]	2	181006721	181025421	1	protein_coding	1601.59	0.161029	0.0989552	0.0725295	2.22018	0.0264065	0.340388
ENSMUSG00000074817.3	ENSMUSG00000074817	Papolb	poly (A) polymerase beta (testis specific) [Source:MGI Symbol;Acc:MGI:1932115]	5	142511593	142515831	-1	protein_coding	14.7721	1.15422	0.0879033	0.519894	2.22011	0.0264113	0.340388
ENSMUSG00000040584.9	ENSMUSG00000040584	Abcb1a	ATP-binding cassette, sub-family B (MDR/TAP), member 1A [Source:MGI Symbol;Acc:MGI:97570]	5	8710077	8798575	1	protein_coding	100.034	1.63523	0.0678186	0.735801	2.22238	0.0262575	0.340388
ENSMUSG00000019818.16	ENSMUSG00000019818	Cd164	CD164 antigen [Source:MGI Symbol;Acc:MGI:1859568]	10	41395410	41407044	1	protein_coding	13903.9	-0.172905	-0.102342	0.0778165	-2.22196	0.0262858	0.340388
ENSMUSG00000097352.8	ENSMUSG00000097352	C920009B18Rik	RIKEN cDNA C920009B18 gene [Source:MGI Symbol;Acc:MGI:3583961]	10	22182601	22197664	1	transcribed_unprocessed_pseudogene	1015.42	-0.723039	-0.110405	0.325296	-2.22271	0.0262353	0.340388
ENSMUSG00000036391.17	ENSMUSG00000036391	Sec24a	Sec24 related gene family, member A (S. cerevisiae) [Source:MGI Symbol;Acc:MGI:1924621]	11	51583091	51654461	-1	protein_coding	2491.41	-0.219304	-0.11216	0.0987644	-2.22047	0.0263866	0.340388
ENSMUSG00000082481.2	ENSMUSG00000082481	Rps12-ps19	ribosomal protein S12, pseudogene 19 [Source:MGI Symbol;Acc:MGI:3652063]	11	74961640	74962039	-1	processed_pseudogene	39.3632	-0.684475	-0.112264	0.307835	-2.22351	0.0261813	0.340388
ENSMUSG00000032123.6	ENSMUSG00000032123	Dpagt1	dolichyl-phosphate (UDP-N-acetylglucosamine) acetylglucosaminephosphotransferase 1 (GlcNAc-1-P transferase) [Source:MGI Symbol;Acc:MGI:1196396]	9	44237316	44245197	1	protein_coding	2016.69	-0.225631	-0.113184	0.101597	-2.22085	0.026361	0.340388
ENSMUSG00000098240.2	ENSMUSG00000098240	Gm4575	predicted gene 4575 [Source:MGI Symbol;Acc:MGI:3782758]	6	91405865	91406866	1	processed_pseudogene	139.945	-0.605261	-0.115204	0.272609	-2.22025	0.0264016	0.340388
ENSMUSG00000100033.2	ENSMUSG00000100033	Gm8337	predicted gene 8337 [Source:MGI Symbol;Acc:MGI:3644012]	1	47696852	47698789	1	processed_pseudogene	160.749	-0.542397	-0.1176	0.244237	-2.22078	0.0263659	0.340388
ENSMUSG00000071379.3	ENSMUSG00000071379	Hpcal1	hippocalcin-like 1 [Source:MGI Symbol;Acc:MGI:1855689]	12	17740857	17841934	1	protein_coding	3640.87	-0.302854	-0.120367	0.136336	-2.22139	0.0263247	0.340388
ENSMUSG00000031231.5	ENSMUSG00000031231	Cox7b	cytochrome c oxidase subunit 7B [Source:MGI Symbol;Acc:MGI:1913392]	X	105059306	105066056	1	protein_coding	5109.87	-0.417547	-0.121296	0.187821	-2.22311	0.0262084	0.340388
ENSMUSG00000052658.6	ENSMUSG00000052658	5830454E08Rik	RIKEN cDNA 5830454E08 gene [Source:MGI Symbol;Acc:MGI:1923350]	9	120406397	120407140	1	lncRNA	19.3779	-0.847422	-0.103786	0.381896	-2.21899	0.0264876	0.341109
ENSMUSG00000022321.16	ENSMUSG00000022321	Cdh10	cadherin 10 [Source:MGI Symbol;Acc:MGI:107436]	15	18819033	19014322	1	protein_coding	1816.15	0.315652	0.120611	0.142285	2.21844	0.0265247	0.341325
ENSMUSG00000043801.8	ENSMUSG00000043801	Oaz1-ps	ornithine decarboxylase antizyme 1, pseudogene [Source:MGI Symbol;Acc:MGI:108188]	17	17565718	17566402	-1	processed_pseudogene	5266.92	-0.299197	-0.119913	0.134906	-2.21783	0.0265667	0.341604
ENSMUSG00000030678.8	ENSMUSG00000030678	Maz	MYC-associated zinc finger protein (purine-binding transcription factor) [Source:MGI Symbol;Acc:MGI:1338823]	7	126621302	126626209	-1	protein_coding	6412.97	-0.199754	-0.108417	0.0900809	-2.21749	0.0265895	0.341635
ENSMUSG00000109812.2	ENSMUSG00000109812	Gm45640	predicted gene 45640 [Source:MGI Symbol;Acc:MGI:5791476]	8	91603209	91605104	1	TEC	35.1712	0.616491	0.114001	0.27847	2.21385	0.0268392	0.341639
ENSMUSG00000050786.9	ENSMUSG00000050786	Ccdc126	coiled-coil domain containing 126 [Source:MGI Symbol;Acc:MGI:1889376]	6	49296208	49318516	1	protein_coding	545.035	0.219908	0.111787	0.0994092	2.21215	0.0269564	0.341639
ENSMUSG00000103477.2	ENSMUSG00000103477	5930409G06Rik	RIKEN cDNA 5930409G06 gene [Source:MGI Symbol;Acc:MGI:1924316]	3	45227859	45229402	-1	TEC	31.9281	0.768782	0.107188	0.347188	2.21431	0.0268076	0.341639
ENSMUSG00000042211.8	ENSMUSG00000042211	Fbxo38	F-box protein 38 [Source:MGI Symbol;Acc:MGI:2444639]	18	62637226	62681766	-1	protein_coding	2513.11	0.160058	0.0983622	0.072373	2.21157	0.0269967	0.341639
ENSMUSG00000048574.10	ENSMUSG00000048574	Ccnb1-ps	cyclin B1, pseudogene [Source:MGI Symbol;Acc:MGI:3648694]	7	41755323	41756609	-1	processed_pseudogene	13.073	-1.9291	-0.0582913	0.871348	-2.21393	0.0268335	0.341639
ENSMUSG00000097628.2	ENSMUSG00000097628	Gm2383	predicted gene 2383 [Source:MGI Symbol;Acc:MGI:3780551]	1	12635801	12636607	1	processed_pseudogene	27.4427	-1.37444	-0.0770334	0.620875	-2.21371	0.0268487	0.341639
ENSMUSG00000019804.13	ENSMUSG00000019804	Snx3	sorting nexin 3 [Source:MGI Symbol;Acc:MGI:1860188]	10	42378026	42411377	1	protein_coding	7611.01	-0.115075	-0.0825327	0.0519888	-2.21345	0.0268665	0.341639
ENSMUSG00000115512.2	ENSMUSG00000115512	Rpl17-ps7	ribosomal protein L17, pseudogene 7 [Source:MGI Symbol;Acc:MGI:3647436]	14	103247682	103248222	1	processed_pseudogene	69.9964	-1.1877	-0.0857304	0.536134	-2.21531	0.0267387	0.341639
ENSMUSG00000077450.14	ENSMUSG00000077450	Rab11b	RAB11B, member RAS oncogene family [Source:MGI Symbol;Acc:MGI:99425]	17	33961458	33979504	-1	protein_coding	5004.22	-0.173855	-0.10221	0.0785777	-2.21252	0.0269306	0.341639
ENSMUSG00000044041.5	ENSMUSG00000044041	Krt13	keratin 13 [Source:MGI Symbol;Acc:MGI:101925]	11	100008153	100012392	-1	protein_coding	1447.41	-0.78547	-0.106581	0.354439	-2.21609	0.0266851	0.341639
ENSMUSG00000059824.13	ENSMUSG00000059824	Dbp	D site albumin promoter binding protein [Source:MGI Symbol;Acc:MGI:94866]	7	45354512	45359627	1	protein_coding	710.907	-0.708662	-0.109823	0.320314	-2.2124	0.0269391	0.341639
ENSMUSG00000011837.5	ENSMUSG00000011837	Snapc2	small nuclear RNA activating complex, polypeptide 2 [Source:MGI Symbol;Acc:MGI:1914861]	8	4303080	4306220	1	protein_coding	1526.97	-0.217915	-0.111501	0.0984791	-2.21281	0.0269108	0.341639
ENSMUSG00000078881.11	ENSMUSG00000078881	Gm14434	predicted gene 14434 [Source:MGI Symbol;Acc:MGI:3702417]	2	176165071	176178576	-1	protein_coding	468.242	-0.645461	-0.112704	0.291661	-2.21305	0.0268942	0.341639
ENSMUSG00000030096.9	ENSMUSG00000030096	Slc6a6	solute carrier family 6 (neurotransmitter transporter, taurine), member 6 [Source:MGI Symbol;Acc:MGI:98488]	6	91661034	91736047	1	protein_coding	17261.3	-0.232825	-0.113901	0.105094	-2.21541	0.0267319	0.341639
ENSMUSG00000082013.2	ENSMUSG00000082013	Gm13216	predicted gene 13216 [Source:MGI Symbol;Acc:MGI:3651709]	2	5608382	5608972	1	processed_pseudogene	101.525	-0.549341	-0.11669	0.248017	-2.21493	0.0267648	0.341639
ENSMUSG00000084957.4	ENSMUSG00000084957	Bbip1	BBSome interacting protein 1 [Source:MGI Symbol;Acc:MGI:1913610]	19	53918292	53933058	-1	protein_coding	717.287	-0.258942	-0.116966	0.116851	-2.216	0.0266917	0.341639
ENSMUSG00000050379.16	ENSMUSG00000050379	Septin6	septin 6 [Source:MGI Symbol;Acc:MGI:1888939]	X	36174979	36255447	-1	protein_coding	1537.51	-0.28321	-0.118555	0.128056	-2.21161	0.0269934	0.341639
ENSMUSG00000051483.10	ENSMUSG00000051483	Cbr1	carbonyl reductase 1 [Source:MGI Symbol;Acc:MGI:88284]	16	93402741	93407393	1	protein_coding	1241.67	-0.280802	-0.118683	0.126752	-2.21536	0.0267351	0.341639
ENSMUSG00000031596.16	ENSMUSG00000031596	Slc7a2	solute carrier family 7 (cationic amino acid transporter, y+ system), member 2 [Source:MGI Symbol;Acc:MGI:99828]	8	41315433	41375345	1	protein_coding	1328.81	-0.414898	-0.120381	0.187432	-2.2136	0.0268563	0.341639
ENSMUSG00000023036.15	ENSMUSG00000023036	Pcdhgc4	protocadherin gamma subfamily C, 4 [Source:MGI Symbol;Acc:MGI:1935203]	18	37948132	37974926	1	protein_coding	2423.44	-0.414639	-0.12072	0.187035	-2.21691	0.0266291	0.341639
ENSMUSG00000053338.10	ENSMUSG00000053338	Tarm1	T cell-interacting, activating receptor on myeloid cells 1 [Source:MGI Symbol;Acc:MGI:2442280]	7	3535016	3551140	-1	protein_coding	7.79014	1.67281	0.0655614	0.756808	2.21034	0.0270814	0.342196
ENSMUSG00000106926.2	ENSMUSG00000106926	Rpl7-ps7	ribosomal protein L7, pseudogene 7 [Source:MGI Symbol;Acc:MGI:3644615]	5	82484698	82485496	1	processed_pseudogene	40.93	-0.80683	-0.104814	0.365024	-2.21035	0.0270809	0.342196
ENSMUSG00000084323.5	ENSMUSG00000084323	Gm14438	predicted gene 14438 [Source:MGI Symbol;Acc:MGI:3652091]	2	175112349	175112972	1	processed_pseudogene	33.9034	-1.56898	-0.069059	0.710056	-2.20966	0.0271291	0.34254
ENSMUSG00000031153.17	ENSMUSG00000031153	Gripap1	GRIP1 associated protein 1 [Source:MGI Symbol;Acc:MGI:1859616]	X	7656004	7686806	1	protein_coding	2152.48	0.215224	0.110816	0.0974502	2.20856	0.0272055	0.343247
ENSMUSG00000024395.10	ENSMUSG00000024395	Lims2	LIM and senescent cell antigen like domains 2 [Source:MGI Symbol;Acc:MGI:2385067]	18	32055343	32091672	1	protein_coding	59.8329	1.9114	0.0582342	0.866235	2.20656	0.0273448	0.344677
ENSMUSG00000027406.14	ENSMUSG00000027406	Idh3b	isocitrate dehydrogenase 3 (NAD+) beta [Source:MGI Symbol;Acc:MGI:2158650]	2	130121229	130126467	-1	protein_coding	4699.9	-0.216538	-0.110902	0.0981517	-2.20616	0.027373	0.344677
ENSMUSG00000002731.7	ENSMUSG00000002731	Prkra	protein kinase, interferon inducible double stranded RNA dependent activator [Source:MGI Symbol;Acc:MGI:1344375]	2	76460242	76478359	-1	protein_coding	1307.17	-0.322701	-0.119759	0.14628	-2.20605	0.0273804	0.344677
ENSMUSG00000086021.3	ENSMUSG00000086021	Gm15767	predicted gene 15767 [Source:MGI Symbol;Acc:MGI:3783209]	6	147143037	147145361	-1	lncRNA	159.223	0.37451	0.119827	0.170022	2.20272	0.0276147	0.345639
ENSMUSG00000056359.8	ENSMUSG00000056359	D830013O20Rik	RIKEN cDNA D830013O20 gene [Source:MGI Symbol;Acc:MGI:2685737]	12	73410849	73456412	-1	lncRNA	6.88736	1.74021	0.0629317	0.789535	2.2041	0.0275177	0.345639
ENSMUSG00000027071.15	ENSMUSG00000027071	P2rx3	purinergic receptor P2X, ligand-gated ion channel, 3 [Source:MGI Symbol;Acc:MGI:1097160]	2	84828927	84867806	-1	protein_coding	9.34591	-1.77208	-0.0619811	0.803941	-2.20424	0.0275072	0.345639
ENSMUSG00000084011.2	ENSMUSG00000084011	Gm12969	predicted gene 12969 [Source:MGI Symbol;Acc:MGI:3650134]	4	128762186	128763189	-1	processed_pseudogene	12.1345	-1.2228	-0.082729	0.555126	-2.20274	0.0276128	0.345639
ENSMUSG00000041556.9	ENSMUSG00000041556	Fbxo2	F-box protein 2 [Source:MGI Symbol;Acc:MGI:2446216]	4	148245078	148250881	1	protein_coding	55.2579	-0.78843	-0.104844	0.357899	-2.20294	0.0275991	0.345639
ENSMUSG00000015937.16	ENSMUSG00000015937	Macroh2a1	macroH2A.1 histone [Source:MGI Symbol;Acc:MGI:1349392]	13	56221432	56284174	-1	protein_coding	2836.06	-0.244286	-0.114549	0.110897	-2.20282	0.0276073	0.345639
ENSMUSG00000021733.12	ENSMUSG00000021733	Slc4a7	solute carrier family 4, sodium bicarbonate cotransporter, member 7 [Source:MGI Symbol;Acc:MGI:2443878]	14	7669823	7767484	-1	protein_coding	5457.78	-0.247961	-0.114944	0.112575	-2.20262	0.0276215	0.345639
ENSMUSG00000024276.8	ENSMUSG00000024276	Zfp397	zinc finger protein 397 [Source:MGI Symbol;Acc:MGI:1916506]	18	24087749	24097730	1	protein_coding	1293.52	-0.337728	-0.119822	0.153259	-2.20365	0.0275493	0.345639
ENSMUSG00000074024.7	ENSMUSG00000074024	4632427E13Rik	RIKEN cDNA 4632427E13 gene [Source:MGI Symbol;Acc:MGI:1915436]	7	92383374	92390718	-1	lncRNA	78.696	0.721809	0.107932	0.327834	2.20175	0.0276829	0.34615
ENSMUSG00000036580.16	ENSMUSG00000036580	Spg20	spastic paraplegia 20, spartin (Troyer syndrome) homolog (human) [Source:MGI Symbol;Acc:MGI:2139806]	3	55019529	55044743	1	protein_coding	4526.24	0.30483	0.118738	0.13854	2.2003	0.0277854	0.347173
ENSMUSG00000118029.2	ENSMUSG00000118029		TEC	19	47240682	47242771	1	TEC	38.5624	0.712389	0.108147	0.323834	2.19986	0.027817	0.347309
ENSMUSG00000018481.10	ENSMUSG00000018481	Appbp2	amyloid beta precursor protein (cytoplasmic tail) binding protein 2 [Source:MGI Symbol;Acc:MGI:1914134]	11	85078088	85125956	-1	protein_coding	4165.74	-0.165578	-0.0994588	0.0753041	-2.19878	0.0278932	0.347744
ENSMUSG00000060143.9	ENSMUSG00000060143	Gm10076	predicted gene 10076 [Source:MGI Symbol;Acc:MGI:3704451]	14	105919259	105919665	1	lncRNA	825.834	-0.436939	-0.118412	0.198714	-2.19884	0.0278896	0.347744
ENSMUSG00000120076.1	ENSMUSG00000120076		novel transcript	8	81675585	81707521	1	lncRNA	6.76298	1.44868	0.0725632	0.659001	2.1983	0.0279275	0.347913
ENSMUSG00000052613.17	ENSMUSG00000052613	Pcdh15	protocadherin 15 [Source:MGI Symbol;Acc:MGI:1891428]	10	72935174	74485569	1	protein_coding	12.7036	1.06345	0.089935	0.484065	2.19692	0.0280265	0.348887
ENSMUSG00000033486.15	ENSMUSG00000033486	Catsper2	cation channel, sperm associated 2 [Source:MGI Symbol;Acc:MGI:2387404]	2	121223112	121244273	-1	protein_coding	137.981	0.388506	0.119042	0.176923	2.1959	0.0280992	0.34937
ENSMUSG00000028402.19	ENSMUSG00000028402	Mpdz	multiple PDZ domain crumbs cell polarity complex component [Source:MGI Symbol;Acc:MGI:1343489]	4	81196737	81361052	-1	protein_coding	5388.55	0.261535	0.115795	0.119107	2.19579	0.0281069	0.34937
ENSMUSG00000051242.2	ENSMUSG00000051242	Pcdhb9	protocadherin beta 9 [Source:MGI Symbol;Acc:MGI:2136744]	18	37533908	37536962	1	protein_coding	35.9231	0.863364	0.100097	0.393324	2.19504	0.0281604	0.349547
ENSMUSG00000021978.10	ENSMUSG00000021978	Extl3	exostosin-like glycosyltransferase 3 [Source:MGI Symbol;Acc:MGI:1860765]	14	65289509	65387304	-1	protein_coding	6703.46	0.161552	0.0981878	0.0736058	2.19482	0.0281764	0.349547
ENSMUSG00000098006.2	ENSMUSG00000098006	Gm8565	predicted gene 8565 [Source:MGI Symbol;Acc:MGI:3644126]	3	69473784	69474797	-1	processed_pseudogene	141.963	-0.671292	-0.109413	0.305867	-2.19472	0.0281836	0.349547
ENSMUSG00000024013.16	ENSMUSG00000024013	Fgd2	FYVE, RhoGEF and PH domain containing 2 [Source:MGI Symbol;Acc:MGI:1347084]	17	29579888	29598635	1	protein_coding	37.4182	1.24012	0.0809947	0.565323	2.19364	0.0282612	0.350251
ENSMUSG00000052105.18	ENSMUSG00000052105	Mtcl1	microtubule crosslinking factor 1 [Source:MGI Symbol;Acc:MGI:1915867]	17	66643977	66756745	-1	protein_coding	2480.71	-0.280123	-0.116961	0.127732	-2.19305	0.0283038	0.35052
ENSMUSG00000022098.11	ENSMUSG00000022098	Bmp1	bone morphogenetic protein 1 [Source:MGI Symbol;Acc:MGI:88176]	14	70711998	70757674	-1	protein_coding	8555.48	0.344646	0.118886	0.157203	2.19236	0.0283538	0.350622
ENSMUSG00000038349.11	ENSMUSG00000038349	Plcl1	phospholipase C-like 1 [Source:MGI Symbol;Acc:MGI:3036262]	1	55445080	55793444	1	protein_coding	523.184	0.214707	0.109849	0.0979226	2.19262	0.0283347	0.350622
ENSMUSG00000020782.19	ENSMUSG00000020782	Llgl2	LLGL2 scribble cell polarity complex component [Source:MGI Symbol;Acc:MGI:1918843]	11	115714875	115746606	1	protein_coding	194.929	0.724438	0.106604	0.330549	2.19162	0.0284069	0.351021
ENSMUSG00000020088.11	ENSMUSG00000020088	Sar1a	secretion associated Ras related GTPase 1A [Source:MGI Symbol;Acc:MGI:98230]	10	61516078	61529076	1	protein_coding	9098.48	-0.179597	-0.102717	0.0819908	-2.19045	0.0284917	0.35181
ENSMUSG00000025821.10	ENSMUSG00000025821	Zfp282	zinc finger protein 282 [Source:MGI Symbol;Acc:MGI:2141413]	6	47854138	47885419	1	protein_coding	1174.82	0.257921	0.115052	0.11779	2.18967	0.0285485	0.351993
ENSMUSG00000073739.4	ENSMUSG00000073739	Gm16287	predicted gene 16287 [Source:MGI Symbol;Acc:MGI:3650322]	4	138902716	138907966	-1	lncRNA	7.45162	1.75947	0.0612516	0.803515	2.18971	0.0285451	0.351993
ENSMUSG00000042734.7	ENSMUSG00000042734	Ttc9	tetratricopeptide repeat domain 9 [Source:MGI Symbol;Acc:MGI:1916730]	12	81678023	81714331	1	protein_coding	1642.34	0.400428	0.118084	0.183022	2.18788	0.0286787	0.352305
ENSMUSG00000021565.17	ENSMUSG00000021565	Slc6a19	solute carrier family 6 (neurotransmitter transporter), member 19 [Source:MGI Symbol;Acc:MGI:1921588]	13	73827864	73852984	-1	protein_coding	8.20602	1.19682	0.082438	0.546982	2.18805	0.0286662	0.352305
ENSMUSG00000103880.2	ENSMUSG00000103880	Gm37009	predicted gene, 37009 [Source:MGI Symbol;Acc:MGI:5610237]	3	65413698	65414058	-1	processed_pseudogene	184.901	-0.512395	-0.115011	0.234164	-2.18819	0.0286561	0.352305
ENSMUSG00000014177.11	ENSMUSG00000014177	Tvp23b	trans-golgi network vesicle protein 23B [Source:MGI Symbol;Acc:MGI:1914760]	11	62770281	62807606	1	protein_coding	1082.12	-0.259503	-0.115147	0.118548	-2.18901	0.0285958	0.352305
ENSMUSG00000020253.16	ENSMUSG00000020253	Ppm1m	protein phosphatase 1M [Source:MGI Symbol;Acc:MGI:1915155]	9	106072146	106076945	-1	protein_coding	961.17	-0.287326	-0.116982	0.131322	-2.18796	0.0286727	0.352305
ENSMUSG00000066235.8	ENSMUSG00000066235	Pomgnt2	protein O-linked mannose beta 1,4-N-acetylglucosaminyltransferase 2 [Source:MGI Symbol;Acc:MGI:2143424]	9	121810672	121826176	-1	protein_coding	184.739	0.361521	0.118411	0.165315	2.18687	0.0287523	0.352693
ENSMUSG00000113506.2	ENSMUSG00000113506	Gm49377	predicted gene, 49377 [Source:MGI Symbol;Acc:MGI:6121597]	12	22634130	22637636	-1	transcribed_unprocessed_pseudogene	27.4783	-0.777698	-0.103481	0.355601	-2.187	0.0287428	0.352693
ENSMUSG00000036327.19	ENSMUSG00000036327	Qsox2	quiescin Q6 sulfhydryl oxidase 2 [Source:MGI Symbol;Acc:MGI:2387194]	2	26098649	26127537	-1	protein_coding	2091.22	0.262026	0.115147	0.119868	2.18595	0.0288192	0.352741
ENSMUSG00000089857.10	ENSMUSG00000089857	Zfp882	zinc finger protein 882 [Source:MGI Symbol;Acc:MGI:3642748]	8	72662452	72670198	1	protein_coding	76.091	0.879504	0.0982604	0.402248	2.18647	0.0287812	0.352741
ENSMUSG00000031609.4	ENSMUSG00000031609	Sap30	sin3 associated polypeptide [Source:MGI Symbol;Acc:MGI:1929129]	8	57935741	57940894	-1	protein_coding	848.867	-0.25559	-0.114593	0.116919	-2.18605	0.0288118	0.352741
ENSMUSG00000022867.12	ENSMUSG00000022867	Usp25	ubiquitin specific peptidase 25 [Source:MGI Symbol;Acc:MGI:1353655]	16	76810594	76913668	1	protein_coding	3421.69	0.197782	0.106319	0.0905937	2.18318	0.0290229	0.35467
ENSMUSG00000083852.2	ENSMUSG00000083852	Gm13007	predicted gene 13007 [Source:MGI Symbol;Acc:MGI:3649722]	4	135724834	135725198	1	processed_pseudogene	12.2895	-1.80306	-0.0595041	0.825914	-2.18311	0.0290278	0.35467
ENSMUSG00000025428.16	ENSMUSG00000025428	Atp5a1	ATP synthase, H+ transporting, mitochondrial F1 complex, alpha subunit 1 [Source:MGI Symbol;Acc:MGI:88115]	18	77861429	77870569	1	protein_coding	31654.8	-0.204177	-0.107512	0.0935328	-2.18294	0.0290402	0.35467
ENSMUSG00000093765.8	ENSMUSG00000093765	Gm20658	predicted gene 20658 [Source:MGI Symbol;Acc:MGI:5313105]	12	116066389	116102268	-1	lncRNA	20.1756	-1.19783	-0.0818251	0.548831	-2.18251	0.0290719	0.354799
ENSMUSG00000074862.12	ENSMUSG00000074862	BC025920	cDNA sequence BC025920 [Source:MGI Symbol;Acc:MGI:2670983]	10	81442104	81456537	1	protein_coding	199.273	0.365258	0.117858	0.167469	2.18105	0.0291796	0.354824
ENSMUSG00000106917.2	ENSMUSG00000106917	Gm7832	predicted gene 7832 [Source:MGI Symbol;Acc:MGI:3779767]	5	91908555	91909434	-1	processed_pseudogene	6.14032	-1.69997	-0.0624541	0.779097	-2.18198	0.0291112	0.354824
ENSMUSG00000058050.6	ENSMUSG00000058050	Gm9234	predicted pseudogene 9234 [Source:MGI Symbol;Acc:MGI:3648545]	7	120614365	120614856	-1	processed_pseudogene	8.02055	-1.44438	-0.0712015	0.662179	-2.18125	0.0291652	0.354824
ENSMUSG00000002767.14	ENSMUSG00000002767	Mrpl2	mitochondrial ribosomal protein L2 [Source:MGI Symbol;Acc:MGI:1351622]	17	46957155	46961065	1	protein_coding	2186.77	-0.237684	-0.112416	0.108956	-2.18147	0.0291489	0.354824
ENSMUSG00000031486.16	ENSMUSG00000031486	Adgra2	adhesion G protein-coupled receptor A2 [Source:MGI Symbol;Acc:MGI:1925810]	8	27575611	27613464	1	protein_coding	633.943	-0.370502	-0.11786	0.169841	-2.18147	0.0291489	0.354824
ENSMUSG00000055333.15	ENSMUSG00000055333	Fat2	FAT atypical cadherin 2 [Source:MGI Symbol;Acc:MGI:2685369]	11	55141435	55227390	-1	protein_coding	18.3148	1.3412	0.0752782	0.615078	2.18053	0.0292178	0.355033
ENSMUSG00000049807.17	ENSMUSG00000049807	Arhgap23	Rho GTPase activating protein 23 [Source:MGI Symbol;Acc:MGI:3697726]	11	97306359	97393228	1	protein_coding	4238.52	0.226148	0.110863	0.103727	2.18023	0.0292407	0.355053
ENSMUSG00000083553.2	ENSMUSG00000083553	Gm11989	predicted gene 11989 [Source:MGI Symbol;Acc:MGI:3702318]	11	8333182	8333853	-1	processed_pseudogene	26.4984	-1.09186	-0.0865768	0.501048	-2.17915	0.0293203	0.355762
ENSMUSG00000089640.2	ENSMUSG00000089640	Gm6397	predicted gene 6397 [Source:MGI Symbol;Acc:MGI:3648542]	1	143558968	143560036	1	processed_pseudogene	36.0415	-1.00171	-0.0910441	0.45982	-2.17848	0.0293706	0.356116
ENSMUSG00000025199.17	ENSMUSG00000025199	Chuk	conserved helix-loop-helix ubiquitous kinase [Source:MGI Symbol;Acc:MGI:99484]	19	44061774	44095919	-1	protein_coding	3419.73	0.30565	0.116811	0.140449	2.17622	0.0295385	0.357541
ENSMUSG00000049303.11	ENSMUSG00000049303	Syt12	synaptotagmin XII [Source:MGI Symbol;Acc:MGI:2159601]	19	4495936	4527475	-1	protein_coding	240.974	0.633143	0.108946	0.290928	2.17629	0.0295339	0.357541
ENSMUSG00000071103.11	ENSMUSG00000071103	1700029J07Rik	RIKEN cDNA 1700029J07 gene [Source:MGI Symbol;Acc:MGI:1916729]	8	46406643	46428477	-1	protein_coding	36.9775	0.757355	0.10319	0.348049	2.176	0.0295551	0.357541
ENSMUSG00000027202.13	ENSMUSG00000027202	Slc12a1	solute carrier family 12, member 1 [Source:MGI Symbol;Acc:MGI:103150]	2	124994425	125071922	1	protein_coding	10.3887	1.06592	0.0875016	0.489907	2.17576	0.0295733	0.357541
ENSMUSG00000029475.18	ENSMUSG00000029475	Kdm2b	lysine (K)-specific demethylase 2B [Source:MGI Symbol;Acc:MGI:1354737]	5	123008728	123127886	-1	protein_coding	1912.38	-0.257913	-0.114024	0.118592	-2.17479	0.0296458	0.35816
ENSMUSG00000031822.21	ENSMUSG00000031822	Gse1	genetic suppressor element 1, coiled-coil protein [Source:MGI Symbol;Acc:MGI:1098275]	8	120955195	121308129	1	protein_coding	2982.33	0.245061	0.112788	0.112699	2.17448	0.0296692	0.358184
ENSMUSG00000117438.2	ENSMUSG00000117438	Rpsa-ps7	ribosomal protein SA, pseudogene 7 [Source:MGI Symbol;Acc:MGI:3643805]	17	82717364	82718248	-1	processed_pseudogene	43.7021	-0.8629	-0.0976408	0.396967	-2.17373	0.0297251	0.358344
ENSMUSG00000001911.17	ENSMUSG00000001911	Nfix	nuclear factor I/X [Source:MGI Symbol;Acc:MGI:97311]	8	85426505	85526973	-1	protein_coding	7779.59	-0.300004	-0.116428	0.138008	-2.17382	0.0297186	0.358344
ENSMUSG00000098232.2	ENSMUSG00000098232	Gm3671	predicted gene 3671 [Source:MGI Symbol;Acc:MGI:3781847]	9	75600935	75601941	-1	processed_pseudogene	44.9102	-1.21033	-0.080312	0.556925	-2.17324	0.0297625	0.358537
ENSMUSG00000106951.2	ENSMUSG00000106951	5930430L01Rik	RIKEN cDNA 5930430L01 gene [Source:MGI Symbol;Acc:MGI:2443110]	5	148926866	148932033	-1	lncRNA	656.051	0.322786	0.116817	0.148653	2.17141	0.0299002	0.358909
ENSMUSG00000046958.11	ENSMUSG00000046958	4930432E11Rik	RIKEN cDNA 4930432E11 gene [Source:MGI Symbol;Acc:MGI:3045259]	7	29258004	29281594	1	transcribed_unitary_pseudogene	11.9879	1.44515	0.0703881	0.665246	2.17235	0.0298291	0.358909
ENSMUSG00000067224.4	ENSMUSG00000067224	Gm3695	predicted gene 3695 [Source:MGI Symbol;Acc:MGI:3781871]	12	81418987	81419995	-1	processed_pseudogene	71.9938	-0.973183	-0.0917342	0.448151	-2.17155	0.0298894	0.358909
ENSMUSG00000008822.16	ENSMUSG00000008822	Acyp1	acylphosphatase 1, erythrocyte (common) type [Source:MGI Symbol;Acc:MGI:1913454]	12	85319172	85335212	-1	protein_coding	413.016	-0.526274	-0.112709	0.242344	-2.1716	0.0298862	0.358909
ENSMUSG00000025511.16	ENSMUSG00000025511	Tspan4	tetraspanin 4 [Source:MGI Symbol;Acc:MGI:1928097]	7	141055153	141073340	1	protein_coding	4461.21	-0.288502	-0.115792	0.132842	-2.17177	0.0298733	0.358909
ENSMUSG00000027472.15	ENSMUSG00000027472	Pdrg1	p53 and DNA damage regulated 1 [Source:MGI Symbol;Acc:MGI:1915809]	2	152850810	152857347	-1	protein_coding	1971.09	0.332124	0.11687	0.153011	2.17059	0.0299623	0.359398
ENSMUSG00000001542.8	ENSMUSG00000001542	Ell2	elongation factor for RNA polymerase II 2 [Source:MGI Symbol;Acc:MGI:2183438]	13	75854876	75920483	1	protein_coding	1808.61	0.378476	0.116629	0.174475	2.16923	0.0300654	0.359923
ENSMUSG00000086503.5	ENSMUSG00000086503	Xist	inactive X specific transcripts [Source:MGI Symbol;Acc:MGI:98974]	X	102503972	102526860	-1	lncRNA	25722.7	0.416037	0.115973	0.191751	2.16967	0.0300317	0.359923
ENSMUSG00000026955.14	ENSMUSG00000026955	Sapcd2	suppressor APC domain containing 2 [Source:MGI Symbol;Acc:MGI:1919330]	2	25262333	25268225	1	protein_coding	680.923	-0.750453	-0.102699	0.346009	-2.16888	0.0300918	0.359923
ENSMUSG00000021877.13	ENSMUSG00000021877	Arf4	ADP-ribosylation factor 4 [Source:MGI Symbol;Acc:MGI:99433]	14	26359229	26386239	1	protein_coding	10762.2	-0.230301	-0.110732	0.106184	-2.16888	0.0300914	0.359923
ENSMUSG00000117721.2	ENSMUSG00000117721	Gm50221	predicted gene, 50221 [Source:MGI Symbol;Acc:MGI:6303016]	18	65523405	65526102	1	lncRNA	8.89969	1.10089	0.0849354	0.507833	2.16783	0.0301718	0.36038
ENSMUSG00000092014.2	ENSMUSG00000092014	Gm4468	predicted gene 4468 [Source:MGI Symbol;Acc:MGI:3782652]	15	99708170	99708463	-1	processed_pseudogene	7.41965	-2.02948	-0.0527051	0.936187	-2.16781	0.030173	0.36038
ENSMUSG00000031502.12	ENSMUSG00000031502	Col4a1	collagen, type IV, alpha 1 [Source:MGI Symbol;Acc:MGI:88454]	8	11248423	11362826	-1	protein_coding	9105.39	0.455934	0.114471	0.210535	2.16559	0.0303423	0.361392
ENSMUSG00000037791.16	ENSMUSG00000037791	Phf12	PHD finger protein 12 [Source:MGI Symbol;Acc:MGI:1924057]	11	77873580	77921365	1	protein_coding	3834.84	0.204917	0.106737	0.0946248	2.16557	0.0303438	0.361392
ENSMUSG00000113338.2	ENSMUSG00000113338	A530046M15Rik	RIKEN cDNA A530046M15 gene [Source:MGI Symbol;Acc:MGI:5439406]	13	15981828	16002122	1	lncRNA	16.7013	0.834771	0.098139	0.385467	2.16561	0.0303409	0.361392
ENSMUSG00000032294.18	ENSMUSG00000032294	Pkm	pyruvate kinase, muscle [Source:MGI Symbol;Acc:MGI:97591]	9	59563651	59586658	1	protein_coding	57160.8	-0.315239	-0.116234	0.145529	-2.16617	0.0302986	0.361392
ENSMUSG00000105102.2	ENSMUSG00000105102	Gm35507	predicted gene, 35507 [Source:MGI Symbol;Acc:MGI:5594666]	3	106734623	106786677	-1	lncRNA	10.1203	1.22496	0.0788588	0.565732	2.16526	0.030368	0.361424
ENSMUSG00000020017.15	ENSMUSG00000020017	Hal	histidine ammonia lyase [Source:MGI Symbol;Acc:MGI:96010]	10	93324630	93355166	1	protein_coding	30.5416	1.28265	0.076165	0.592827	2.16361	0.0304939	0.36203
ENSMUSG00000055413.13	ENSMUSG00000055413	H2-Q5	histocompatibility 2, Q region locus 5 [Source:MGI Symbol;Acc:MGI:95934]	17	35613102	35616776	1	protein_coding	6.83899	-1.96287	-0.0539966	0.907202	-2.16365	0.0304914	0.36203
ENSMUSG00000083992.2	ENSMUSG00000083992	Gm11478	predicted gene 11478 [Source:MGI Symbol;Acc:MGI:3650888]	11	86521254	86521852	-1	processed_pseudogene	77.1535	-0.585766	-0.109566	0.270669	-2.16414	0.0304538	0.36203
ENSMUSG00000025245.15	ENSMUSG00000025245	Lztfl1	leucine zipper transcription factor-like 1 [Source:MGI Symbol;Acc:MGI:1934860]	9	123523481	123546762	-1	protein_coding	1075.92	-0.343267	-0.116313	0.158665	-2.16347	0.0305051	0.36203
ENSMUSG00000057036.8	ENSMUSG00000057036	Gm7536	predicted gene 7536 [Source:MGI Symbol;Acc:MGI:3645137]	3	24387232	24387675	1	processed_pseudogene	10446.4	-0.277014	-0.114461	0.128125	-2.16206	0.0306139	0.363064
ENSMUSG00000031298.16	ENSMUSG00000031298	Adgrg2	adhesion G protein-coupled receptor G2 [Source:MGI Symbol;Acc:MGI:2446854]	X	159173686	159281066	1	protein_coding	1075.78	0.362589	0.116066	0.167758	2.16138	0.0306656	0.363312
ENSMUSG00000042842.12	ENSMUSG00000042842	Serpinb6b	serine (or cysteine) peptidase inhibitor, clade B, member 6b [Source:MGI Symbol;Acc:MGI:894688]	13	33149192	33163050	1	protein_coding	1801.25	0.35015	0.116065	0.162056	2.16068	0.0307202	0.363312
ENSMUSG00000032582.15	ENSMUSG00000032582	Rbm6	RNA binding motif protein 6 [Source:MGI Symbol;Acc:MGI:1338037]	9	107650758	107750436	-1	protein_coding	2949.89	0.148667	0.093223	0.0688062	2.16066	0.0307213	0.363312
ENSMUSG00000056211.14	ENSMUSG00000056211	R3hdm1	R3H domain containing 1 [Source:MGI Symbol;Acc:MGI:2448514]	1	128031038	128165473	1	protein_coding	4730.8	-0.186051	-0.102857	0.0861008	-2.16086	0.0307065	0.363312
ENSMUSG00000103837.2	ENSMUSG00000103837	Gm37614	predicted gene, 37614 [Source:MGI Symbol;Acc:MGI:5610842]	9	88708657	88708866	-1	TEC	9.91897	1.35173	0.0729545	0.625782	2.16006	0.0307679	0.363607
ENSMUSG00000055447.20	ENSMUSG00000055447	Cd47	CD47 antigen (Rh-related antigen, integrin-associated signal transducer) [Source:MGI Symbol;Acc:MGI:96617]	16	49620896	49735373	1	protein_coding	6445.51	-0.238065	-0.11104	0.110267	-2.15899	0.0308507	0.364329
ENSMUSG00000005107.14	ENSMUSG00000005107	Slc2a9	solute carrier family 2 (facilitated glucose transporter), member 9 [Source:MGI Symbol;Acc:MGI:2152844]	5	38506616	38660486	-1	protein_coding	145.792	0.582416	0.108823	0.270112	2.1562	0.0310679	0.366487
ENSMUSG00000060284.8	ENSMUSG00000060284	Sp7	Sp7 transcription factor 7 [Source:MGI Symbol;Acc:MGI:2153568]	15	102265041	102275617	-1	protein_coding	6.93007	1.79873	0.0576728	0.834305	2.15596	0.0310869	0.366487
ENSMUSG00000046314.17	ENSMUSG00000046314	Stxbp6	syntaxin binding protein 6 (amisyn) [Source:MGI Symbol;Acc:MGI:2384963]	12	44899267	45121492	-1	protein_coding	15.3405	2.25228	0.0473377	1.04475	2.1558	0.0310989	0.366487
ENSMUSG00000032621.9	ENSMUSG00000032621	Srek1	splicing regulatory glutamine/lysine-rich protein 1 [Source:MGI Symbol;Acc:MGI:2145245]	13	103875856	103911116	-1	protein_coding	3189.96	0.309908	0.115194	0.14381	2.15499	0.031163	0.366703
ENSMUSG00000024477.5	ENSMUSG00000024477	Pggt1b	protein geranylgeranyltransferase type I, beta subunit [Source:MGI Symbol;Acc:MGI:1917514]	18	46368418	46414060	-1	protein_coding	2017.6	0.267696	0.11335	0.124236	2.15473	0.0311827	0.366703
ENSMUSG00000059586.11	ENSMUSG00000059586	Nsmce2	NSE2/MMS21 homolog, SMC5-SMC6 complex SUMO ligase [Source:MGI Symbol;Acc:MGI:1915751]	15	59246096	59473533	1	protein_coding	1869.42	-0.193379	-0.104069	0.0897396	-2.15489	0.0311703	0.366703
ENSMUSG00000071343.3	ENSMUSG00000071343	Gm10327	predicted pseudogene 10327 [Source:MGI Symbol;Acc:MGI:3704356]	10	33684493	33685494	-1	processed_pseudogene	627.091	-0.512328	-0.111367	0.237813	-2.15433	0.0312143	0.366817
ENSMUSG00000027247.17	ENSMUSG00000027247	Arhgap1	Rho GTPase activating protein 1 [Source:MGI Symbol;Acc:MGI:2445003]	2	91480205	91502671	1	protein_coding	4483.11	0.134545	0.0884671	0.0624706	2.15373	0.0312613	0.367113
ENSMUSG00000027224.15	ENSMUSG00000027224	Duoxa1	dual oxidase maturation factor 1 [Source:MGI Symbol;Acc:MGI:2384861]	2	122132672	122144211	-1	protein_coding	233.176	0.493518	0.111737	0.229398	2.15136	0.0314476	0.369042
ENSMUSG00000022756.18	ENSMUSG00000022756	Slc7a4	solute carrier family 7 (cationic amino acid transporter, y+ system), member 4 [Source:MGI Symbol;Acc:MGI:2146512]	16	17389882	17401078	-1	protein_coding	85.8107	0.904576	0.0929524	0.420535	2.15101	0.0314751	0.369107
ENSMUSG00000006705.14	ENSMUSG00000006705	Pknox1	Pbx/knotted 1 homeobox [Source:MGI Symbol;Acc:MGI:1201409]	17	31783708	31826667	1	protein_coding	1639.37	0.412563	0.114108	0.191904	2.14984	0.0315681	0.369682
ENSMUSG00000037428.15	ENSMUSG00000037428	Vgf	VGF nerve growth factor inducible [Source:MGI Symbol;Acc:MGI:1343180]	5	137055246	137062205	1	protein_coding	12.463	1.34302	0.0724022	0.62464	2.15007	0.03155	0.369682
ENSMUSG00000037552.18	ENSMUSG00000037552	Plekhg2	pleckstrin homology domain containing, family G (with RhoGef domain) member 2 [Source:MGI Symbol;Acc:MGI:2141874]	7	28059029	28072024	-1	protein_coding	3232.43	-0.198833	-0.104821	0.0925068	-2.14939	0.0316039	0.369842
ENSMUSG00000097415.4	ENSMUSG00000097415	AU020206	expressed sequence AU020206 [Source:MGI Symbol;Acc:MGI:2142134]	7	75418786	75431869	-1	lncRNA	4623.97	0.253078	0.111847	0.117765	2.149	0.0316341	0.369938
ENSMUSG00000001642.19	ENSMUSG00000001642	Akr1b3	aldo-keto reductase family 1, member B3 (aldose reductase) [Source:MGI Symbol;Acc:MGI:1353494]	6	34279369	34294413	-1	protein_coding	8738.78	-0.163276	-0.096928	0.0759959	-2.14848	0.0316758	0.370168
ENSMUSG00000030545.10	ENSMUSG00000030545	Pex11a	peroxisomal biogenesis factor 11 alpha [Source:MGI Symbol;Acc:MGI:1338788]	7	79385705	79392879	-1	protein_coding	387.251	0.33377	0.114738	0.155546	2.1458	0.0318888	0.37214
ENSMUSG00000017299.14	ENSMUSG00000017299	Dnttip1	deoxynucleotidyltransferase, terminal, interacting protein 1 [Source:MGI Symbol;Acc:MGI:1923483]	2	164587903	164610527	1	protein_coding	1498.62	-0.17644	-0.100064	0.0822212	-2.14592	0.0318795	0.37214
ENSMUSG00000078868.4	ENSMUSG00000078868	Gm14412	predicted gene 14412 [Source:MGI Symbol;Acc:MGI:3652251]	2	177006313	177016100	-1	protein_coding	45.505	0.530856	0.109665	0.247489	2.14497	0.0319555	0.372142
ENSMUSG00000024831.15	ENSMUSG00000024831	Ighmbp2	immunoglobulin mu binding protein 2 [Source:MGI Symbol;Acc:MGI:99954]	19	3309076	3333017	-1	protein_coding	866.725	0.200628	0.10492	0.0935307	2.14505	0.0319492	0.372142
ENSMUSG00000085893.2	ENSMUSG00000085893	Gm12091	predicted gene 12091 [Source:MGI Symbol;Acc:MGI:3650089]	11	29551784	29552613	-1	processed_pseudogene	161.843	-0.59297	-0.107151	0.27644	-2.14502	0.0319511	0.372142
ENSMUSG00000068699.13	ENSMUSG00000068699	Flnc	filamin C, gamma [Source:MGI Symbol;Acc:MGI:95557]	6	29433255	29461882	1	protein_coding	24868.1	0.283197	0.113449	0.132066	2.14436	0.0320042	0.372451
ENSMUSG00000029581.15	ENSMUSG00000029581	Fscn1	fascin actin-bundling protein 1 [Source:MGI Symbol;Acc:MGI:1352745]	5	142946098	142958940	1	protein_coding	39753.9	-0.204276	-0.105491	0.0952801	-2.14395	0.0320371	0.372576
ENSMUSG00000026915.17	ENSMUSG00000026915	Strbp	spermatid perinuclear RNA binding protein [Source:MGI Symbol;Acc:MGI:104626]	2	37373240	37593871	-1	protein_coding	1137.73	-0.327761	-0.114495	0.152916	-2.1434	0.0320811	0.372829
ENSMUSG00000021136.14	ENSMUSG00000021136	Smoc1	SPARC related modular calcium binding 1 [Source:MGI Symbol;Acc:MGI:1929878]	12	81073582	81233188	1	protein_coding	88.6074	0.397189	0.113644	0.185493	2.14127	0.0322524	0.374225
ENSMUSG00000120375.1	ENSMUSG00000120375		novel transcript	3	38939841	38940376	1	lncRNA	9.63043	1.0997	0.0822377	0.513619	2.14107	0.0322681	0.374225
ENSMUSG00000025103.9	ENSMUSG00000025103	Btbd1	BTB (POZ) domain containing 1 [Source:MGI Symbol;Acc:MGI:1933765]	7	81441822	81479179	-1	protein_coding	2804.15	-0.411177	-0.113343	0.191994	-2.14162	0.0322242	0.374225
ENSMUSG00000032518.7	ENSMUSG00000032518	Rpsa	ribosomal protein SA [Source:MGI Symbol;Acc:MGI:105381]	9	119956755	119961435	1	protein_coding	65823.6	-0.255191	-0.111442	0.119219	-2.14053	0.032312	0.374475
ENSMUSG00000021182.17	ENSMUSG00000021182	Ccdc88c	coiled-coil domain containing 88C [Source:MGI Symbol;Acc:MGI:1915589]	12	100877782	100995315	-1	protein_coding	652.121	0.596491	0.106464	0.278719	2.14012	0.0323451	0.374601
ENSMUSG00000099681.2	ENSMUSG00000099681	1700052K11Rik	RIKEN cDNA 1700052K11 gene [Source:MGI Symbol;Acc:MGI:1920681]	11	105068552	105072259	-1	lncRNA	672.445	0.323427	0.114105	0.151187	2.13925	0.0324156	0.374642
ENSMUSG00000027799.13	ENSMUSG00000027799	Nbea	neurobeachin [Source:MGI Symbol;Acc:MGI:1347075]	3	55532616	56091122	-1	protein_coding	970.05	0.224302	0.108192	0.104846	2.13935	0.0324076	0.374642
ENSMUSG00000035476.10	ENSMUSG00000035476	Tab3	TGF-beta activated kinase 1/MAP3K7 binding protein 3 [Source:MGI Symbol;Acc:MGI:1913974]	X	84617628	84678075	1	protein_coding	1222.96	-0.260175	-0.11176	0.121595	-2.13968	0.0323806	0.374642
ENSMUSG00000052912.8	ENSMUSG00000052912	Smarca5-ps	SWI/SNF related, matrix associated, actin depenent ragulator of chromatin, subfamily a, member 5, pseudogene [Source:MGI Symbol;Acc:MGI:2443330]	4	145190774	145193990	1	transcribed_processed_pseudogene	9.83388	-1.33467	-0.071662	0.624241	-2.13806	0.0325119	0.375497
ENSMUSG00000044033.17	ENSMUSG00000044033	Ccdc141	coiled-coil domain containing 141 [Source:MGI Symbol;Acc:MGI:1919735]	2	76840246	77000980	-1	protein_coding	1844.96	0.595607	0.106203	0.27866	2.1374	0.0325658	0.375603
ENSMUSG00000120863.1	ENSMUSG00000120863		novel transcript	13	54729502	54730576	1	lncRNA	369.01	-0.244522	-0.110313	0.114397	-2.13748	0.032559	0.375603
ENSMUSG00000031503.14	ENSMUSG00000031503	Col4a2	collagen, type IV, alpha 2 [Source:MGI Symbol;Acc:MGI:88455]	8	11362805	11499287	1	protein_coding	8546.36	0.388187	0.11333	0.181741	2.13593	0.0326851	0.37672
ENSMUSG00000103839.2	ENSMUSG00000103839	Gm37607	predicted gene, 37607 [Source:MGI Symbol;Acc:MGI:5610835]	1	58422671	58425293	-1	TEC	97.0633	0.498139	0.109864	0.233313	2.13506	0.0327558	0.376759
ENSMUSG00000043067.16	ENSMUSG00000043067	Dpy19l1	dpy-19-like 1 (C. elegans) [Source:MGI Symbol;Acc:MGI:1915685]	9	24323072	24414436	-1	protein_coding	3666.4	-0.244621	-0.110196	0.114547	-2.13554	0.0327166	0.376759
ENSMUSG00000026279.15	ENSMUSG00000026279	Thap4	THAP domain containing 4 [Source:MGI Symbol;Acc:MGI:1914276]	1	93629657	93682586	-1	protein_coding	1614.49	-0.36179	-0.113696	0.169435	-2.13528	0.0327384	0.376759
ENSMUSG00000032437.11	ENSMUSG00000032437	Stt3b	STT3, subunit of the oligosaccharyltransferase complex, homolog B (S. cerevisiae) [Source:MGI Symbol;Acc:MGI:1915542]	9	115071649	115139489	-1	protein_coding	8711.85	-0.123248	-0.0839445	0.0577687	-2.13348	0.0328852	0.37773
ENSMUSG00000063015.13	ENSMUSG00000063015	Ccni	cyclin I [Source:MGI Symbol;Acc:MGI:1341077]	5	93329792	93354354	-1	protein_coding	7041.9	-0.571838	-0.10678	0.268029	-2.13349	0.0328844	0.37773
ENSMUSG00000090077.10	ENSMUSG00000090077	Lime1	Lck interacting transmembrane adaptor 1 [Source:MGI Symbol;Acc:MGI:1919949]	2	181021871	181025421	1	protein_coding	308.308	0.331211	0.113572	0.155325	2.13237	0.0329762	0.378
ENSMUSG00000113328.2	ENSMUSG00000113328	Gm47260	predicted gene, 47260 [Source:MGI Symbol;Acc:MGI:6096093]	12	103378751	103381855	-1	TEC	187.479	0.565508	0.106969	0.265146	2.13282	0.0329398	0.378
ENSMUSG00000021835.16	ENSMUSG00000021835	Bmp4	bone morphogenetic protein 4 [Source:MGI Symbol;Acc:MGI:88180]	14	46620977	46628126	-1	protein_coding	700.294	0.89689	0.0913013	0.420598	2.13242	0.0329726	0.378
ENSMUSG00000062944.5	ENSMUSG00000062944	9130023H24Rik	RIKEN cDNA 9130023H24 gene [Source:MGI Symbol;Acc:MGI:2442738]	7	127833630	127837203	-1	protein_coding	287.893	0.342819	0.11342	0.160903	2.1306	0.0331223	0.379366
ENSMUSG00000027593.16	ENSMUSG00000027593	Raly	hnRNP-associated with lethal yellow [Source:MGI Symbol;Acc:MGI:97850]	2	154633016	154709181	1	protein_coding	10616.2	-0.246182	-0.109998	0.115558	-2.13038	0.0331406	0.379366
ENSMUSG00000081048.2	ENSMUSG00000081048	Gm11760	predicted gene 11760 [Source:MGI Symbol;Acc:MGI:3651479]	4	73962625	73963420	1	processed_pseudogene	26.7361	-0.865353	-0.0926046	0.406294	-2.12987	0.0331822	0.379584
ENSMUSG00000005510.10	ENSMUSG00000005510	Ndufs3	NADH:ubiquinone oxidoreductase core subunit S3 [Source:MGI Symbol;Acc:MGI:1915599]	2	90724978	90735171	-1	protein_coding	2230.45	-0.203029	-0.104517	0.0953478	-2.12936	0.0332249	0.379813
ENSMUSG00000037104.10	ENSMUSG00000037104	Socs5	suppressor of cytokine signaling 5 [Source:MGI Symbol;Acc:MGI:2385459]	17	87415107	87445267	1	protein_coding	4115.44	-0.174652	-0.0989078	0.0820569	-2.12842	0.0333022	0.380438
ENSMUSG00000033943.16	ENSMUSG00000033943	Mga	MAX gene associated [Source:MGI Symbol;Acc:MGI:1352483]	2	119727709	119800062	1	protein_coding	1852.98	0.229513	0.108053	0.107929	2.12652	0.0334603	0.381118
ENSMUSG00000040907.16	ENSMUSG00000040907	Atp1a3	ATPase, Na+/K+ transporting, alpha 3 polypeptide [Source:MGI Symbol;Acc:MGI:88107]	7	24677592	24705383	-1	protein_coding	91.3993	0.593944	0.105106	0.279285	2.12666	0.0334486	0.381118
ENSMUSG00000111290.2	ENSMUSG00000111290	Gm5122	predicted gene 5122 [Source:MGI Symbol;Acc:MGI:3779461]	9	60920763	60927079	1	lncRNA	6.20465	1.48629	0.0650474	0.698934	2.12651	0.0334612	0.381118
ENSMUSG00000025272.17	ENSMUSG00000025272	Tro	trophinin [Source:MGI Symbol;Acc:MGI:1928994]	X	149428300	149440579	-1	protein_coding	7.36613	1.50806	0.0643132	0.709133	2.12663	0.0334508	0.381118
ENSMUSG00000036766.13	ENSMUSG00000036766	Dner	delta/notch-like EGF repeat containing [Source:MGI Symbol;Acc:MGI:2152889]	1	84347560	84673942	-1	protein_coding	9.0481	-1.5899	-0.0616191	0.74772	-2.12634	0.0334752	0.381118
ENSMUSG00000065990.13	ENSMUSG00000065990	Aurkaip1	aurora kinase A interacting protein 1 [Source:MGI Symbol;Acc:MGI:1913327]	4	155915729	155917587	1	protein_coding	2243.39	-0.206667	-0.10489	0.09724	-2.12533	0.0335592	0.381557
ENSMUSG00000036854.15	ENSMUSG00000036854	Hspb6	heat shock protein, alpha-crystallin-related, B6 [Source:MGI Symbol;Acc:MGI:2685325]	7	30251603	30254868	1	protein_coding	780.107	-0.344243	-0.11296	0.161965	-2.12541	0.033552	0.381557
ENSMUSG00000021189.12	ENSMUSG00000021189	Atxn3	ataxin 3 [Source:MGI Symbol;Acc:MGI:1099442]	12	101885160	101924505	-1	protein_coding	1162.25	0.250309	0.109984	0.117801	2.12485	0.0335988	0.381749
ENSMUSG00000038241.17	ENSMUSG00000038241	Cep250	centrosomal protein 250 [Source:MGI Symbol;Acc:MGI:108084]	2	155798378	155840820	1	protein_coding	4288.2	0.417319	0.111513	0.196434	2.12448	0.0336301	0.381846
ENSMUSG00000026854.17	ENSMUSG00000026854	Usp20	ubiquitin specific peptidase 20 [Source:MGI Symbol;Acc:MGI:1921520]	2	30872291	30913598	1	protein_coding	2471.81	0.460467	0.110098	0.216783	2.1241	0.033662	0.381857
ENSMUSG00000020251.15	ENSMUSG00000020251	Glt8d2	glycosyltransferase 8 domain containing 2 [Source:MGI Symbol;Acc:MGI:1922032]	10	82486267	82526484	-1	protein_coding	484.21	0.512753	0.108102	0.241465	2.1235	0.0337117	0.381857
ENSMUSG00000038530.12	ENSMUSG00000038530	Rgs4	regulator of G-protein signaling 4 [Source:MGI Symbol;Acc:MGI:108409]	1	169569046	169575211	-1	protein_coding	271.426	0.852165	0.0925317	0.401368	2.12315	0.033741	0.381857
ENSMUSG00000091742.3	ENSMUSG00000091742	Gm5093	predicted gene 5093 [Source:MGI Symbol;Acc:MGI:3644404]	17	46750504	46751023	-1	processed_pseudogene	38.2814	-1.03607	-0.0834405	0.48802	-2.123	0.0337536	0.381857
ENSMUSG00000002957.12	ENSMUSG00000002957	Ap2a2	adaptor-related protein complex 2, alpha 2 subunit [Source:MGI Symbol;Acc:MGI:101920]	7	141142086	141212924	1	protein_coding	8877.19	-0.203363	-0.104229	0.0957976	-2.12284	0.0337675	0.381857
ENSMUSG00000036613.9	ENSMUSG00000036613	Eipr1	EARP complex and GARP complex interacting protein 1 [Source:MGI Symbol;Acc:MGI:1289332]	12	28801802	28919864	1	protein_coding	817.334	-0.211142	-0.105468	0.0994345	-2.12343	0.033718	0.381857
ENSMUSG00000065979.13	ENSMUSG00000065979	Cpped1	calcineurin-like phosphoesterase domain containing 1 [Source:MGI Symbol;Acc:MGI:2443300]	16	11621585	11727309	-1	protein_coding	2370.14	0.177625	0.0992705	0.0837285	2.12144	0.0338844	0.382921
ENSMUSG00000021495.11	ENSMUSG00000021495	Fam193b	family with sequence similarity 193, member B [Source:MGI Symbol;Acc:MGI:2385851]	13	55687129	55718933	-1	protein_coding	2262.31	0.231408	0.107909	0.109118	2.1207	0.033947	0.383036
ENSMUSG00000000902.14	ENSMUSG00000000902	Smarcb1	SWI/SNF related, matrix associated, actin dependent regulator of chromatin, subfamily b, member 1 [Source:MGI Symbol;Acc:MGI:1328366]	10	75732603	75757451	-1	protein_coding	4886.15	-0.163319	-0.0958858	0.0769995	-2.12104	0.0339182	0.383036
ENSMUSG00000014606.15	ENSMUSG00000014606	Slc25a11	solute carrier family 25 (mitochondrial carrier oxoglutarate carrier), member 11 [Source:MGI Symbol;Acc:MGI:1915113]	11	70535022	70538305	-1	protein_coding	3948.2	-0.203611	-0.104142	0.0960233	-2.12043	0.03397	0.383036
ENSMUSG00000105741.2	ENSMUSG00000105741	C79130	expressed sequence C79130 [Source:MGI Symbol;Acc:MGI:2141307]	5	29481000	29485295	-1	TEC	51.0763	-0.466983	-0.10948	0.22025	-2.12024	0.0339858	0.383036
ENSMUSG00000082792.2	ENSMUSG00000082792	Gm12176	predicted gene 12176 [Source:MGI Symbol;Acc:MGI:3651497]	11	47432259	47433133	1	processed_pseudogene	54.8709	-0.604927	-0.103802	0.285478	-2.11899	0.034091	0.383964
ENSMUSG00000081992.2	ENSMUSG00000081992	Gm13408	predicted gene 13408 [Source:MGI Symbol;Acc:MGI:3649613]	2	34455011	34455808	1	processed_pseudogene	935.762	-0.656117	-0.101402	0.309794	-2.11792	0.0341821	0.384732
ENSMUSG00000104418.2	ENSMUSG00000104418	Gm37070	predicted gene, 37070 [Source:MGI Symbol;Acc:MGI:5610298]	1	179752517	179752976	-1	processed_pseudogene	87.5477	-0.821757	-0.0934092	0.38811	-2.11733	0.0342316	0.385031
ENSMUSG00000022048.9	ENSMUSG00000022048	Dpysl2	dihydropyrimidinase-like 2 [Source:MGI Symbol;Acc:MGI:1349763]	14	67040313	67106137	-1	protein_coding	1348.23	-0.292445	-0.11169	0.138147	-2.11691	0.0342672	0.385174
ENSMUSG00000001039.13	ENSMUSG00000001039	B9d1	B9 protein domain 1 [Source:MGI Symbol;Acc:MGI:1351471]	11	61395970	61403757	1	protein_coding	551.448	-0.438236	-0.110081	0.207067	-2.1164	0.0343107	0.385404
ENSMUSG00000096433.3	ENSMUSG00000096433	Zfp994	zinc finger protein 994 [Source:MGI Symbol;Acc:MGI:3643318]	17	22416246	22444597	-1	protein_coding	458.861	0.292072	0.111553	0.138076	2.1153	0.0344045	0.38551
ENSMUSG00000078995.11	ENSMUSG00000078995	Zfp456	zinc finger protein 456 [Source:MGI Symbol;Acc:MGI:3040694]	13	67510232	67523929	-1	protein_coding	23.6843	1.26705	0.0723892	0.598915	2.11557	0.0343812	0.38551
ENSMUSG00000091845.2	ENSMUSG00000091845	Rpl36-ps12	ribosomal protein L36, pseudogene 12 [Source:MGI Symbol;Acc:MGI:3782787]	6	108117081	108117470	-1	processed_pseudogene	244.515	-0.504307	-0.107571	0.238419	-2.11521	0.0344119	0.38551
ENSMUSG00000037628.11	ENSMUSG00000037628	Cdkn3	cyclin-dependent kinase inhibitor 3 [Source:MGI Symbol;Acc:MGI:1919641]	14	46997998	47009126	1	protein_coding	529.415	-0.482678	-0.108428	0.22816	-2.11552	0.0343855	0.38551
ENSMUSG00000024937.16	ENSMUSG00000024937	Ehbp1l1	EH domain binding protein 1-like 1 [Source:MGI Symbol;Acc:MGI:3612340]	19	5757404	5776345	-1	protein_coding	10634.8	0.199807	0.103126	0.0945649	2.11291	0.0346081	0.385843
ENSMUSG00000030827.6	ENSMUSG00000030827	Fgf21	fibroblast growth factor 21 [Source:MGI Symbol;Acc:MGI:1861377]	7	45263310	45264914	-1	protein_coding	35.147	-1.154	-0.0770148	0.546069	-2.11328	0.0345766	0.385843
ENSMUSG00000115194.2	ENSMUSG00000115194	Gm48909	predicted gene 48909 [Source:MGI Symbol;Acc:MGI:6117475]	14	48933058	48933438	-1	processed_pseudogene	19.9172	-0.991836	-0.0845245	0.469461	-2.11271	0.0346255	0.385843
ENSMUSG00000083367.2	ENSMUSG00000083367	Gm8806	predicted gene 8806 [Source:MGI Symbol;Acc:MGI:3643511]	X	79577351	79578757	-1	processed_pseudogene	41.8414	-0.669656	-0.100221	0.316956	-2.11277	0.0346202	0.385843
ENSMUSG00000046139.9	ENSMUSG00000046139	Patl1	protein associated with topoisomerase II homolog 1 (yeast) [Source:MGI Symbol;Acc:MGI:2147679]	19	11889763	11922455	1	protein_coding	3181.09	-0.200799	-0.103283	0.0950405	-2.11278	0.0346199	0.385843
ENSMUSG00000026687.15	ENSMUSG00000026687	Aldh9a1	aldehyde dehydrogenase 9, subfamily A1 [Source:MGI Symbol;Acc:MGI:1861622]	1	167177560	167196101	1	protein_coding	2739.08	-0.223583	-0.106587	0.105772	-2.11382	0.0345304	0.385843
ENSMUSG00000026000.17	ENSMUSG00000026000	Lancl1	LanC (bacterial lantibiotic synthetase component C)-like 1 [Source:MGI Symbol;Acc:MGI:1336997]	1	67039676	67078031	-1	protein_coding	2071.8	-0.300369	-0.111611	0.142134	-2.11327	0.0345773	0.385843
ENSMUSG00000025381.4	ENSMUSG00000025381	Cnpy2	canopy FGF signaling regulator 2 [Source:MGI Symbol;Acc:MGI:1928477]	10	128158328	128163422	1	protein_coding	2569.34	-0.341749	-0.111959	0.161674	-2.11382	0.0345309	0.385843
ENSMUSG00000028032.14	ENSMUSG00000028032	Papss1	3'-phosphoadenosine 5'-phosphosulfate synthase 1 [Source:MGI Symbol;Acc:MGI:1330587]	3	131270529	131349432	1	protein_coding	4766.68	-0.225479	-0.106726	0.106744	-2.11234	0.0346571	0.38594
ENSMUSG00000114871.2	ENSMUSG00000114871	Gm21370	predicted gene, 21370 [Source:MGI Symbol;Acc:MGI:5434725]	13	120476800	120477508	-1	processed_pseudogene	5.99923	-1.19275	-0.0750892	0.56505	-2.11087	0.0347835	0.38709
ENSMUSG00000045822.5	ENSMUSG00000045822	Zswim3	zinc finger SWIM-type containing 3 [Source:MGI Symbol;Acc:MGI:1914788]	2	164647018	164664050	1	protein_coding	242.901	0.318494	0.11166	0.150905	2.11056	0.0348098	0.387126
ENSMUSG00000057322.13	ENSMUSG00000057322	Rpl38	ribosomal protein L38 [Source:MGI Symbol;Acc:MGI:1914921]	11	114559350	114563157	1	protein_coding	9243.13	-0.244604	-0.108524	0.11592	-2.1101	0.0348496	0.387313
ENSMUSG00000046573.8	ENSMUSG00000046573	Lyrm4	LYR motif containing 4 [Source:MGI Symbol;Acc:MGI:2683538]	13	36162378	36301509	-1	protein_coding	286.673	-0.326416	-0.111635	0.154716	-2.10977	0.034878	0.387371
ENSMUSG00000031955.11	ENSMUSG00000031955	Bcar1	breast cancer anti-estrogen resistance 1 [Source:MGI Symbol;Acc:MGI:108091]	8	112437106	112470441	-1	protein_coding	4595.02	-0.275759	-0.110436	0.130775	-2.10865	0.0349745	0.388187
ENSMUSG00000042814.9	ENSMUSG00000042814	Mcts2	malignant T cell amplified sequence 2 [Source:MGI Symbol;Acc:MGI:1913655]	2	152528955	152529866	1	protein_coding	540.492	-0.186676	-0.10054	0.0885399	-2.10838	0.0349979	0.38819
ENSMUSG00000030606.9	ENSMUSG00000030606	Hapln3	hyaluronan and proteoglycan link protein 3 [Source:MGI Symbol;Acc:MGI:1914916]	7	78764850	78780766	-1	protein_coding	6.57834	1.68679	0.0573377	0.800477	2.10724	0.0350972	0.389034
ENSMUSG00000005267.14	ENSMUSG00000005267	Zfp287	zinc finger protein 287 [Source:MGI Symbol;Acc:MGI:2176561]	11	62591182	62622731	-1	protein_coding	291.734	0.378676	0.110679	0.179867	2.10531	0.035264	0.390625
ENSMUSG00000029101.17	ENSMUSG00000029101	Rgs12	regulator of G-protein signaling 12 [Source:MGI Symbol;Acc:MGI:1918979]	5	35106789	35196988	1	protein_coding	2977.03	0.397107	0.110112	0.188741	2.10397	0.0353808	0.391403
ENSMUSG00000083270.2	ENSMUSG00000083270	Gm13498	predicted gene 13498 [Source:MGI Symbol;Acc:MGI:3650381]	2	50799696	50801861	1	processed_pseudogene	10.5053	-1.28322	-0.070711	0.609887	-2.10403	0.0353763	0.391403
ENSMUSG00000016637.8	ENSMUSG00000016637	Ift27	intraflagellar transport 27 [Source:MGI Symbol;Acc:MGI:1914292]	15	78043663	78058307	-1	protein_coding	1059.26	-0.269213	-0.109683	0.128033	-2.10268	0.0354941	0.392397
ENSMUSG00000001761.8	ENSMUSG00000001761	Smo	smoothened, frizzled class receptor [Source:MGI Symbol;Acc:MGI:108075]	6	29735502	29761364	1	protein_coding	5251.5	-0.161748	-0.0947603	0.0769456	-2.10211	0.0355436	0.392476
ENSMUSG00000062070.13	ENSMUSG00000062070	Pgk1	phosphoglycerate kinase 1 [Source:MGI Symbol;Acc:MGI:97555]	X	105230706	105247305	1	protein_coding	42856.9	-0.270463	-0.109702	0.128665	-2.10206	0.0355479	0.392476
ENSMUSG00000038535.18	ENSMUSG00000038535	Zfp280d	zinc finger protein 280D [Source:MGI Symbol;Acc:MGI:2384583]	9	72182142	72271059	1	protein_coding	1227.3	0.302148	0.110732	0.143758	2.10178	0.0355722	0.392486
ENSMUSG00000095427.3	ENSMUSG00000095427	Rps2-ps6	ribosomal protein S2, pseudogene 6 [Source:MGI Symbol;Acc:MGI:3644876]	14	76474131	76474985	-1	processed_pseudogene	208.907	-0.729586	-0.096167	0.347199	-2.10135	0.0356102	0.392648
ENSMUSG00000021453.3	ENSMUSG00000021453	Gadd45g	growth arrest and DNA-damage-inducible 45 gamma [Source:MGI Symbol;Acc:MGI:1346325]	13	52000714	52002504	1	protein_coding	3397.42	0.54709	0.103997	0.260832	2.09748	0.0359514	0.393374
ENSMUSG00000022340.16	ENSMUSG00000022340	Sybu	syntabulin (syntaxin-interacting) [Source:MGI Symbol;Acc:MGI:2442392]	15	44535252	44651459	-1	protein_coding	96.9647	0.663253	0.0988894	0.316183	2.09769	0.0359326	0.393374
ENSMUSG00000067768.13	ENSMUSG00000067768	Xlr4b	X-linked lymphocyte-regulated 4B [Source:MGI Symbol;Acc:MGI:1350975]	X	72257939	72266059	1	protein_coding	14.9038	1.14362	0.0761604	0.544747	2.09937	0.0357843	0.393374
ENSMUSG00000117575.3	ENSMUSG00000117575	Gm36486	predicted gene, 36486 [Source:MGI Symbol;Acc:MGI:5595645]	17	29649772	29656422	-1	lncRNA	6.81113	2.58877	0.0389071	1.23402	2.09782	0.0359207	0.393374
ENSMUSG00000117518.2	ENSMUSG00000117518	Gpx4-ps1	glutathione peroxidase 4, pseudogene 1 [Source:MGI Symbol;Acc:MGI:1890509]	17	80361455	80361985	1	processed_pseudogene	23.7675	-1.12936	-0.0768332	0.537843	-2.0998	0.0357468	0.393374
ENSMUSG00000082066.2	ENSMUSG00000082066	Gm13904	predicted gene 13904 [Source:MGI Symbol;Acc:MGI:3651201]	2	106841283	106842119	1	processed_pseudogene	11.6461	-1.07244	-0.0793184	0.510978	-2.09879	0.0358351	0.393374
ENSMUSG00000081974.4	ENSMUSG00000081974	Gm11960	predicted gene 11960 [Source:MGI Symbol;Acc:MGI:3652301]	11	4511780	4514637	1	transcribed_processed_pseudogene	33.4973	-0.996859	-0.0827328	0.475277	-2.09743	0.0359557	0.393374
ENSMUSG00000075602.11	ENSMUSG00000075602	Ly6a	lymphocyte antigen 6 complex, locus A [Source:MGI Symbol;Acc:MGI:107527]	15	74866726	74869880	-1	protein_coding	780.018	-0.782656	-0.0934092	0.372776	-2.09953	0.0357699	0.393374
ENSMUSG00000026502.14	ENSMUSG00000026502	Desi2	desumoylating isopeptidase 2 [Source:MGI Symbol;Acc:MGI:1926075]	1	178014983	178084867	1	protein_coding	4210.05	-0.173629	-0.0974049	0.0827367	-2.09857	0.0358549	0.393374
ENSMUSG00000032239.11	ENSMUSG00000032239	Rp9	retinitis pigmentosa 9 (human) [Source:MGI Symbol;Acc:MGI:2157166]	9	22322343	22381039	-1	protein_coding	911.422	-0.215428	-0.104679	0.102646	-2.09874	0.0358398	0.393374
ENSMUSG00000022500.16	ENSMUSG00000022500	Litaf	LPS-induced TN factor [Source:MGI Symbol;Acc:MGI:1929512]	16	10777139	10884021	-1	protein_coding	4221.45	-0.244652	-0.107752	0.116594	-2.09832	0.0358772	0.393374
ENSMUSG00000087213.4	ENSMUSG00000087213	2810408I11Rik	RIKEN cDNA 2810408I11 gene [Source:MGI Symbol;Acc:MGI:1917191]	1	64719013	64729842	-1	lncRNA	332.882	-0.421697	-0.108767	0.201056	-2.09741	0.0359572	0.393374
ENSMUSG00000002661.15	ENSMUSG00000002661	Alkbh7	alkB homolog 7 [Source:MGI Symbol;Acc:MGI:1913650]	17	57304339	57306322	1	protein_coding	438.837	-0.264834	-0.109028	0.126304	-2.0968	0.0360114	0.39371
ENSMUSG00000042066.17	ENSMUSG00000042066	Tmcc2	transmembrane and coiled-coil domains 2 [Source:MGI Symbol;Acc:MGI:1916125]	1	132284053	132319019	-1	protein_coding	1474.05	0.193235	0.101165	0.0921757	2.09637	0.0360491	0.393866
ENSMUSG00000037965.16	ENSMUSG00000037965	Zc3h7a	zinc finger CCCH type containing 7 A [Source:MGI Symbol;Acc:MGI:2445044]	16	10954456	10994257	-1	protein_coding	4705.89	0.244297	0.10753	0.116588	2.09538	0.0361372	0.394572
ENSMUSG00000028403.16	ENSMUSG00000028403	Zdhhc21	zinc finger, DHHC domain containing 21 [Source:MGI Symbol;Acc:MGI:1915518]	4	82716975	82778195	-1	protein_coding	3033.15	-0.367762	-0.109962	0.175541	-2.09502	0.0361694	0.394668
ENSMUSG00000032295.16	ENSMUSG00000032295	Man2c1	mannosidase, alpha, class 2C, member 1 [Source:MGI Symbol;Acc:MGI:1920994]	9	57037974	57050006	1	protein_coding	948.83	0.187371	0.0999697	0.0894975	2.09359	0.0362969	0.395802
ENSMUSG00000008892.13	ENSMUSG00000008892	Vdac3	voltage-dependent anion channel 3 [Source:MGI Symbol;Acc:MGI:106922]	8	23067091	23083829	-1	protein_coding	5078.15	-0.232525	-0.106314	0.111091	-2.0931	0.0363398	0.396012
ENSMUSG00000043019.13	ENSMUSG00000043019	Edem3	ER degradation enhancer, mannosidase alpha-like 3 [Source:MGI Symbol;Acc:MGI:1914217]	1	151631122	151697802	1	protein_coding	4948.38	0.160537	0.0940246	0.0767818	2.09082	0.0365442	0.397208
ENSMUSG00000074577.10	ENSMUSG00000074577	Ripor3	RIPOR family member 3 [Source:MGI Symbol;Acc:MGI:1916803]	2	167822084	167852538	-1	protein_coding	20.2266	0.920531	0.0858102	0.440138	2.09146	0.0364868	0.397208
ENSMUSG00000016024.10	ENSMUSG00000016024	Lbp	lipopolysaccharide binding protein [Source:MGI Symbol;Acc:MGI:1098776]	2	158148413	158174772	1	protein_coding	82.3287	-1.93441	-0.0500676	0.925105	-2.09102	0.0365263	0.397208
ENSMUSG00000028341.10	ENSMUSG00000028341	Nr4a3	nuclear receptor subfamily 4, group A, member 3 [Source:MGI Symbol;Acc:MGI:1352457]	4	48045153	48086447	1	protein_coding	17.2113	-0.894357	-0.0870262	0.427743	-2.09088	0.0365391	0.397208
ENSMUSG00000106019.3	ENSMUSG00000106019	Gm43672	predicted gene 43672 [Source:MGI Symbol;Acc:MGI:5663809]	3	22128574	22130306	-1	lncRNA	61.1845	-0.702407	-0.0962558	0.336058	-2.09014	0.0366055	0.397618
ENSMUSG00000037060.4	ENSMUSG00000037060	Cavin3	caveolae associated 3 [Source:MGI Symbol;Acc:MGI:1923422]	7	105129290	105131507	-1	protein_coding	3141.75	-0.321794	-0.109952	0.153982	-2.08982	0.0366339	0.397669
ENSMUSG00000107094.2	ENSMUSG00000107094	Gm43294	predicted gene 43294 [Source:MGI Symbol;Acc:MGI:5663431]	6	3583814	3586303	1	TEC	6.61815	1.45837	0.0630049	0.698224	2.08869	0.0367361	0.398195
ENSMUSG00000105175.2	ENSMUSG00000105175	Gm43097	predicted gene 43097 [Source:MGI Symbol;Acc:MGI:5663234]	3	108789139	108789289	1	processed_pseudogene	7.63197	-1.70278	-0.0555768	0.81544	-2.08817	0.0367826	0.398195
ENSMUSG00000080851.2	ENSMUSG00000080851	Gm12094	predicted gene 12094 [Source:MGI Symbol;Acc:MGI:3650094]	11	29790375	29790846	1	processed_pseudogene	18.2644	-0.937433	-0.0846463	0.448943	-2.08809	0.0367898	0.398195
ENSMUSG00000116620.2	ENSMUSG00000116620	Gm4828	predicted gene 4828 [Source:MGI Symbol;Acc:MGI:3643809]	17	4930901	4931390	1	processed_pseudogene	71.6294	-0.674537	-0.0974034	0.322952	-2.08866	0.0367387	0.398195
ENSMUSG00000015605.7	ENSMUSG00000015605	Srf	serum response factor [Source:MGI Symbol;Acc:MGI:106658]	17	46859255	46867101	-1	protein_coding	2799.67	-0.206294	-0.102817	0.0988014	-2.08797	0.036801	0.398195
ENSMUSG00000063455.17	ENSMUSG00000063455	D630045J12Rik	RIKEN cDNA D630045J12 gene [Source:MGI Symbol;Acc:MGI:2669829]	6	38100109	38230944	-1	protein_coding	1162.09	-0.225702	-0.105215	0.108155	-2.08683	0.0369039	0.399051
ENSMUSG00000026563.14	ENSMUSG00000026563	Tada1	transcriptional adaptor 1 [Source:MGI Symbol;Acc:MGI:1196415]	1	166206666	166221190	1	protein_coding	1299.18	0.18056	0.0983275	0.0865352	2.08655	0.0369285	0.399061
ENSMUSG00000042608.16	ENSMUSG00000042608	Stk40	serine/threonine kinase 40 [Source:MGI Symbol;Acc:MGI:1921428]	4	125997750	126034822	1	protein_coding	582.915	0.281109	0.108935	0.134781	2.08567	0.0370088	0.399415
ENSMUSG00000035614.12	ENSMUSG00000035614	Togaram1	TOG array regulator of axonemal microtubules 1 [Source:MGI Symbol;Acc:MGI:2684313]	12	65012578	65069347	1	protein_coding	2163.03	0.236631	0.106251	0.113444	2.08588	0.0369892	0.399415
ENSMUSG00000048108.14	ENSMUSG00000048108	Tmem72	transmembrane protein 72 [Source:MGI Symbol;Acc:MGI:2442707]	6	116656024	116693874	-1	protein_coding	98.3341	0.553357	0.102458	0.265375	2.08519	0.037052	0.399485
ENSMUSG00000097012.2	ENSMUSG00000097012	Gm16531	predicted gene, 16531 [Source:MGI Symbol;Acc:MGI:4362088]	10	22290413	22319935	1	unprocessed_pseudogene	81.4983	1.58189	0.0588048	0.758674	2.08507	0.037063	0.399485
ENSMUSG00000025278.10	ENSMUSG00000025278	Flnb	filamin, beta [Source:MGI Symbol;Acc:MGI:2446089]	14	14518185	14651816	-1	protein_coding	36016.6	0.218167	0.104222	0.104649	2.08476	0.0370915	0.399537
ENSMUSG00000059689.16	ENSMUSG00000059689	Zfp637	zinc finger protein 637 [Source:MGI Symbol;Acc:MGI:2448537]	6	117818141	117822917	1	protein_coding	809.359	-0.205203	-0.102431	0.0984775	-2.08375	0.0371826	0.400261
ENSMUSG00000027522.16	ENSMUSG00000027522	Stx16	syntaxin 16 [Source:MGI Symbol;Acc:MGI:1923396]	2	173918101	173941564	1	protein_coding	2494.59	0.482265	0.105192	0.231495	2.08327	0.0372269	0.400482
ENSMUSG00000098156.2	ENSMUSG00000098156	Gm27023	predicted gene, 27023 [Source:MGI Symbol;Acc:MGI:5504138]	17	62088678	62088962	1	processed_pseudogene	9.9279	-1.41753	-0.0638626	0.680901	-2.08184	0.0373574	0.401249
ENSMUSG00000054428.13	ENSMUSG00000054428	Atpif1	ATPase inhibitory factor 1 [Source:MGI Symbol;Acc:MGI:1196457]	4	132257866	132260970	-1	protein_coding	2871.61	-0.153075	-0.091778	0.073526	-2.08191	0.0373503	0.401249
ENSMUSG00000008958.15	ENSMUSG00000008958	Vps72	vacuolar protein sorting 72 [Source:MGI Symbol;Acc:MGI:1202305]	3	95018333	95030362	1	protein_coding	2395.54	-0.229436	-0.105296	0.110215	-2.0817	0.0373699	0.401249
ENSMUSG00000097327.8	ENSMUSG00000097327	E030030I06Rik	RIKEN cDNA E030030I06 gene [Source:MGI Symbol;Acc:MGI:2442914]	10	21988949	22025169	-1	protein_coding	253.723	-0.685162	-0.0961109	0.329226	-2.08113	0.037422	0.401551
ENSMUSG00000034108.7	ENSMUSG00000034108	Ccs	copper chaperone for superoxide dismutase [Source:MGI Symbol;Acc:MGI:1333783]	19	4875394	4889360	-1	protein_coding	1327.12	0.193523	0.10035	0.0930838	2.07902	0.0376154	0.403369
ENSMUSG00000029068.17	ENSMUSG00000029068	Ccnl2	cyclin L2 [Source:MGI Symbol;Acc:MGI:1927119]	4	155896946	155909000	1	protein_coding	5842.08	0.240819	0.106137	0.115864	2.07845	0.0376676	0.403597
ENSMUSG00000033083.17	ENSMUSG00000033083	Tbc1d4	TBC1 domain family, member 4 [Source:MGI Symbol;Acc:MGI:2429660]	14	101679796	101846627	-1	protein_coding	1107.52	-0.367493	-0.108461	0.176826	-2.07827	0.0376847	0.403597
ENSMUSG00000020687.14	ENSMUSG00000020687	Cdc27	cell division cycle 27 [Source:MGI Symbol;Acc:MGI:102685]	11	104393571	104441446	-1	protein_coding	6183.31	-0.304362	-0.10885	0.146484	-2.07779	0.0377287	0.40381
ENSMUSG00000062762.18	ENSMUSG00000062762	Ei24	etoposide induced 2.4 mRNA [Source:MGI Symbol;Acc:MGI:108090]	9	36690455	36708689	-1	protein_coding	2432.6	0.347413	0.108679	0.167287	2.07675	0.0378245	0.40432
ENSMUSG00000024053.12	ENSMUSG00000024053	Emilin2	elastin microfibril interfacer 2 [Source:MGI Symbol;Acc:MGI:2389136]	17	71559167	71618973	-1	protein_coding	279.281	0.861784	0.0871708	0.414942	2.07688	0.0378125	0.40432
ENSMUSG00000026276.21	ENSMUSG00000026276	Septin2	septin 2 [Source:MGI Symbol;Acc:MGI:97298]	1	93406686	93437982	1	protein_coding	1945.7	-0.210242	-0.102728	0.101258	-2.0763	0.0378658	0.404504
ENSMUSG00000085112.3	ENSMUSG00000085112	A530072M11Rik	RIKEN cDNA gene A530072M11 [Source:MGI Symbol;Acc:MGI:4440477]	4	16164064	16266225	1	lncRNA	102.362	0.33433	0.108669	0.161122	2.07502	0.0379849	0.405518
ENSMUSG00000091460.3	ENSMUSG00000091460	Gm7808	predicted pseudogene 7808 [Source:MGI Symbol;Acc:MGI:3643360]	9	19839192	19839578	-1	processed_pseudogene	52.8754	-0.575485	-0.10042	0.277378	-2.07473	0.0380115	0.405544
ENSMUSG00000037443.14	ENSMUSG00000037443	Cep85	centrosomal protein 85 [Source:MGI Symbol;Acc:MGI:1917262]	4	133857169	133914423	-1	protein_coding	1381.34	0.330744	0.108615	0.159465	2.07409	0.0380712	0.405722
ENSMUSG00000025289.16	ENSMUSG00000025289	Prdx4	peroxiredoxin 4 [Source:MGI Symbol;Acc:MGI:1859815]	X	154106914	154123750	-1	protein_coding	3041.76	-0.299236	-0.108482	0.144277	-2.07403	0.0380764	0.405722
ENSMUSG00000082926.4	ENSMUSG00000082926	Gm8172	predicted pseudogene 8172 [Source:MGI Symbol;Acc:MGI:3644930]	X	68649102	68649851	-1	processed_pseudogene	56.7359	-0.597327	-0.0993381	0.288061	-2.07361	0.0381155	0.40588
ENSMUSG00000110161.2	ENSMUSG00000110161	Gm45494	predicted gene 45494 [Source:MGI Symbol;Acc:MGI:5791330]	9	8004831	8009270	1	lncRNA	13.0258	0.931917	0.0833878	0.449557	2.07297	0.0381755	0.406261
ENSMUSG00000103133.2	ENSMUSG00000103133	Gm37303	predicted gene, 37303 [Source:MGI Symbol;Acc:MGI:5610531]	9	72262357	72263915	1	TEC	25.9281	0.611655	0.0985197	0.295214	2.07191	0.0382742	0.406376
ENSMUSG00000084106.5	ENSMUSG00000084106	Gm6136	predicted pseudogene 6136 [Source:MGI Symbol;Acc:MGI:3646897]	1	86836515	86837405	-1	processed_pseudogene	303.878	-0.663935	-0.0961389	0.320434	-2.07199	0.0382667	0.406376
ENSMUSG00000072324.5	ENSMUSG00000072324	Gm8420	predicted gene 8420 [Source:MGI Symbol;Acc:MGI:3645594]	1	51979823	51980420	-1	processed_pseudogene	352.28	-0.660728	-0.0962691	0.318913	-2.07181	0.0382831	0.406376
ENSMUSG00000023348.12	ENSMUSG00000023348	Trip6	thyroid hormone receptor interactor 6 [Source:MGI Symbol;Acc:MGI:1343458]	5	137307916	137312666	-1	protein_coding	3212.48	-0.224338	-0.104194	0.108254	-2.07232	0.0382352	0.406376
ENSMUSG00000058761.6	ENSMUSG00000058761	Rnf169	ring finger protein 169 [Source:MGI Symbol;Acc:MGI:1920257]	7	99569461	99629655	-1	protein_coding	1205.72	0.334177	0.108374	0.161319	2.07153	0.0383092	0.406397
ENSMUSG00000036501.8	ENSMUSG00000036501	Fam13b	family with sequence similarity 13, member B [Source:MGI Symbol;Acc:MGI:2447834]	18	34575404	34639884	-1	protein_coding	1956.82	0.288477	0.108036	0.139293	2.071	0.0383585	0.406407
ENSMUSG00000037126.17	ENSMUSG00000037126	Psd	pleckstrin and Sec7 domain containing [Source:MGI Symbol;Acc:MGI:1920978]	19	46300526	46315595	-1	protein_coding	64.5341	0.695643	0.0945556	0.335896	2.07101	0.0383582	0.406407
ENSMUSG00000107997.2	ENSMUSG00000107997	Gm44243	predicted gene, 44243 [Source:MGI Symbol;Acc:MGI:5690635]	6	129517184	129517875	1	TEC	12.236	0.964596	0.0814996	0.466081	2.06959	0.0384907	0.406781
ENSMUSG00000114737.2	ENSMUSG00000114737	Gm8483	predicted gene 8483 [Source:MGI Symbol;Acc:MGI:3644915]	14	8020819	8022102	1	processed_pseudogene	221.634	-0.611678	-0.0983377	0.295473	-2.07016	0.0384371	0.406781
ENSMUSG00000025854.16	ENSMUSG00000025854	Fam20c	FAM20C, golgi associated secretory pathway kinase [Source:MGI Symbol;Acc:MGI:2136853]	5	138740269	138795832	1	protein_coding	3315.76	-0.561733	-0.100504	0.271408	-2.0697	0.0384803	0.406781
ENSMUSG00000037096.7	ENSMUSG00000037096	Gm9762	predicted pseudogene 9762 [Source:MGI Symbol;Acc:MGI:3704220]	3	78873663	78874106	-1	processed_pseudogene	277.128	-0.47776	-0.104051	0.230806	-2.06997	0.0384555	0.406781
ENSMUSG00000050312.13	ENSMUSG00000050312	Nsun3	NOL1/NOP2/Sun domain family member 3 [Source:MGI Symbol;Acc:MGI:2146565]	16	62552807	62607181	-1	protein_coding	712.879	0.551126	0.100891	0.266375	2.06898	0.0385475	0.407125
ENSMUSG00000001506.11	ENSMUSG00000001506	Col1a1	collagen, type I, alpha 1 [Source:MGI Symbol;Acc:MGI:88467]	11	94827050	94843868	1	protein_coding	185713	0.391559	0.106687	0.189575	2.06546	0.0388795	0.407399
ENSMUSG00000022664.12	ENSMUSG00000022664	Slc35a5	solute carrier family 35, member A5 [Source:MGI Symbol;Acc:MGI:1921352]	16	44959936	44979069	-1	protein_coding	898.548	0.399293	0.106686	0.193087	2.06794	0.0386453	0.407399
ENSMUSG00000021998.17	ENSMUSG00000021998	Lcp1	lymphocyte cytosolic protein 1 [Source:MGI Symbol;Acc:MGI:104808]	14	75368541	75468282	1	protein_coding	138.554	0.412278	0.105987	0.19966	2.0649	0.0389322	0.407399
ENSMUSG00000038072.15	ENSMUSG00000038072	Galnt11	polypeptide N-acetylgalactosaminyltransferase 11 [Source:MGI Symbol;Acc:MGI:2444392]	5	25426902	25470916	1	protein_coding	1514.03	0.226808	0.104107	0.109748	2.06664	0.0387683	0.407399
ENSMUSG00000023473.14	ENSMUSG00000023473	Celsr3	cadherin, EGF LAG seven-pass G-type receptor 3 [Source:MGI Symbol;Acc:MGI:1858236]	9	108703519	108730168	1	protein_coding	105.397	0.507502	0.102532	0.24554	2.06688	0.0387453	0.407399
ENSMUSG00000014782.17	ENSMUSG00000014782	Plekhg4	pleckstrin homology domain containing, family G (with RhoGef domain) member 4 [Source:MGI Symbol;Acc:MGI:2142544]	8	106099906	106109494	1	protein_coding	2791.54	0.62381	0.0972885	0.302039	2.06533	0.0388918	0.407399
ENSMUSG00000018541.11	ENSMUSG00000018541	Cwc25	CWC25 spliceosome-associated protein [Source:MGI Symbol;Acc:MGI:1914730]	11	97636307	97657382	-1	protein_coding	1253.46	0.174089	0.0960798	0.0842796	2.06562	0.0388648	0.407399
ENSMUSG00000026509.16	ENSMUSG00000026509	Capn2	calpain 2 [Source:MGI Symbol;Acc:MGI:88264]	1	182294825	182345173	-1	protein_coding	16299.5	0.170024	0.0952787	0.0822544	2.06705	0.0387295	0.407399
ENSMUSG00000109015.2	ENSMUSG00000109015	Gm31024	predicted gene, 31024 [Source:MGI Symbol;Acc:MGI:5590183]	7	27866700	27869052	-1	TEC	22.5225	0.792182	0.0895588	0.383194	2.06731	0.0387049	0.407399
ENSMUSG00000079363.8	ENSMUSG00000079363	Gbp4	guanylate binding protein 4 [Source:MGI Symbol;Acc:MGI:97072]	5	105263633	105287452	-1	protein_coding	6.90749	1.45022	0.0616028	0.70163	2.06693	0.0387406	0.407399
ENSMUSG00000112099.2	ENSMUSG00000112099	Gm8960	predicted gene 8960 [Source:MGI Symbol;Acc:MGI:3642929]	10	115434931	115436233	-1	processed_pseudogene	8.17028	-1.19181	-0.071113	0.576763	-2.06637	0.0387934	0.407399
ENSMUSG00000031954.7	ENSMUSG00000031954	Cfdp1	craniofacial development protein 1 [Source:MGI Symbol;Acc:MGI:1344403]	8	112495123	112580923	-1	protein_coding	3322.62	-0.166905	-0.0945051	0.080826	-2.06499	0.0389236	0.407399
ENSMUSG00000087286.2	ENSMUSG00000087286	Gm9013	predicted gene 9013 [Source:MGI Symbol;Acc:MGI:3646930]	14	60277059	60277940	-1	processed_pseudogene	169.388	-0.62222	-0.0973769	0.301246	-2.06549	0.038877	0.407399
ENSMUSG00000038900.18	ENSMUSG00000038900	Rpl12	ribosomal protein L12 [Source:MGI Symbol;Acc:MGI:98002]	2	32851571	32855357	1	protein_coding	10715.2	-0.366879	-0.107275	0.177678	-2.06485	0.0389373	0.407399
ENSMUSG00000035505.15	ENSMUSG00000035505	Cox18	cytochrome c oxidase assembly protein 18 [Source:MGI Symbol;Acc:MGI:2448532]	5	90362583	90371860	-1	protein_coding	860.842	-0.306649	-0.107964	0.148396	-2.06643	0.0387883	0.407399
ENSMUSG00000027253.16	ENSMUSG00000027253	Lrp4	low density lipoprotein receptor-related protein 4 [Source:MGI Symbol;Acc:MGI:2442252]	2	91287856	91344124	1	protein_coding	6878.31	0.509813	0.102168	0.246977	2.06421	0.0389978	0.40762
ENSMUSG00000055301.9	ENSMUSG00000055301	Adh7	alcohol dehydrogenase 7 (class IV), mu or sigma polypeptide [Source:MGI Symbol;Acc:MGI:87926]	3	137923521	137939143	1	protein_coding	2661.98	-0.646711	-0.0961151	0.313312	-2.06411	0.039007	0.40762
ENSMUSG00000047261.10	ENSMUSG00000047261	Gap43	growth associated protein 43 [Source:MGI Symbol;Acc:MGI:95639]	16	42068805	42161014	-1	protein_coding	33.1832	0.703469	0.0934258	0.340877	2.0637	0.0390461	0.407775
ENSMUSG00000063049.5	ENSMUSG00000063049	Ing2	inhibitor of growth family, member 2 [Source:MGI Symbol;Acc:MGI:1916510]	8	48120213	48128591	-1	protein_coding	630.041	-0.299744	-0.107616	0.145298	-2.06296	0.039116	0.40825
ENSMUSG00000062458.6	ENSMUSG00000062458	Gm8623	predicted gene 8623 [Source:MGI Symbol;Acc:MGI:3644689]	8	48085364	48085799	-1	processed_pseudogene	98.5117	-0.897765	-0.0839801	0.435273	-2.06253	0.0391572	0.408427
ENSMUSG00000107335.2	ENSMUSG00000107335	Gm43372	predicted gene 43372 [Source:MGI Symbol;Acc:MGI:5663509]	5	135035947	135038962	-1	TEC	13.8436	0.821555	0.0875272	0.398556	2.06133	0.0392715	0.408857
ENSMUSG00000092281.2	ENSMUSG00000092281	Hmgb1-ps7	high-mobility group high mobility group box 1, pseudogene 7 [Source:MGI Symbol;Acc:MGI:3648695]	7	41670260	41670907	1	processed_pseudogene	83.3834	-0.842509	-0.0865407	0.408674	-2.06157	0.0392488	0.408857
ENSMUSG00000081572.4	ENSMUSG00000081572	Gm14138	predicted gene 14138 [Source:MGI Symbol;Acc:MGI:3649496]	2	119017998	119018742	1	processed_pseudogene	72.0975	-0.628516	-0.0966811	0.30488	-2.06152	0.0392532	0.408857
ENSMUSG00000115205.2	ENSMUSG00000115205	Gm16374	predicted pseudogene 16374 [Source:MGI Symbol;Acc:MGI:3648759]	15	4914602	4915600	1	processed_pseudogene	50.3977	-0.795568	-0.0886531	0.386181	-2.06009	0.0393899	0.409836
ENSMUSG00000035969.16	ENSMUSG00000035969	Rusc2	RUN and SH3 domain containing 2 [Source:MGI Symbol;Acc:MGI:2140371]	4	43381979	43427088	1	protein_coding	2899.35	0.625034	0.0965638	0.303585	2.05884	0.0395094	0.410824
ENSMUSG00000002257.9	ENSMUSG00000002257	Def6	differentially expressed in FDCP 6 [Source:MGI Symbol;Acc:MGI:1346328]	17	28426752	28447582	1	protein_coding	277.823	0.694682	0.0932778	0.337507	2.05827	0.039564	0.410884
ENSMUSG00000102918.2	ENSMUSG00000102918	Pcdhgc3	protocadherin gamma subfamily C, 3 [Source:MGI Symbol;Acc:MGI:1935201]	18	37939417	37974926	1	protein_coding	15611.4	-0.341254	-0.107187	0.165777	-2.05851	0.0395416	0.410884
ENSMUSG00000112218.2	ENSMUSG00000112218	Gm18726	predicted gene, 18726 [Source:MGI Symbol;Acc:MGI:5010911]	12	32760160	32762531	1	processed_pseudogene	6.15048	-1.79307	-0.0512191	0.871844	-2.05664	0.0397206	0.412093
ENSMUSG00000060450.15	ENSMUSG00000060450	Rnf14	ring finger protein 14 [Source:MGI Symbol;Acc:MGI:1929668]	18	38417590	38450902	1	protein_coding	3085.29	-0.166687	-0.0940987	0.0810619	-2.0563	0.0397541	0.412093
ENSMUSG00000006931.16	ENSMUSG00000006931	P3h4	prolyl 3-hydroxylase family member 4 (non-enzymatic) [Source:MGI Symbol;Acc:MGI:1913430]	11	100299282	100305662	-1	protein_coding	6394.65	-0.257058	-0.10576	0.125007	-2.05636	0.0397483	0.412093
ENSMUSG00000054967.8	ENSMUSG00000054967	Zfp647	zinc finger protein 647 [Source:MGI Symbol;Acc:MGI:3052806]	15	76794571	76809648	-1	protein_coding	331.118	-0.323697	-0.106989	0.157577	-2.05421	0.0399554	0.413924
ENSMUSG00000096960.3	ENSMUSG00000096960	A230028O05Rik	RIKEN cDNA A230028O05 gene [Source:MGI Symbol;Acc:MGI:2442126]	16	24878123	24887808	1	lncRNA	30.4388	-1.11167	-0.0733378	0.541346	-2.05354	0.0400207	0.414345
ENSMUSG00000032243.9	ENSMUSG00000032243	Itga11	integrin alpha 11 [Source:MGI Symbol;Acc:MGI:2442114]	9	62585108	62691264	1	protein_coding	632.121	0.639436	0.0952967	0.311476	2.05292	0.0400802	0.414706
ENSMUSG00000120261.1	ENSMUSG00000120261		novel transcript	10	37015277	37017325	-1	lncRNA	26.4565	0.703728	0.0922459	0.342883	2.05239	0.0401322	0.414905
ENSMUSG00000034848.18	ENSMUSG00000034848	Ttc21b	tetratricopeptide repeat domain 21B [Source:MGI Symbol;Acc:MGI:1920918]	2	66014671	66086961	-1	protein_coding	2512.19	-0.1448	-0.0885094	0.070558	-2.05221	0.0401489	0.414905
ENSMUSG00000096255.3	ENSMUSG00000096255	Dynlt1b	dynein light chain Tctex-type 1B [Source:MGI Symbol;Acc:MGI:98643]	17	6697511	6703695	1	protein_coding	5632.89	-0.216928	-0.102128	0.105755	-2.05123	0.0402444	0.415636
ENSMUSG00000037321.18	ENSMUSG00000037321	Tap1	transporter 1, ATP-binding cassette, sub-family B (MDR/TAP) [Source:MGI Symbol;Acc:MGI:98483]	17	34406527	34416199	1	protein_coding	503.932	0.386109	0.105388	0.188394	2.04947	0.040416	0.415811
ENSMUSG00000045107.6	ENSMUSG00000045107	Saysd1	SAYSVFN motif domain containing 1 [Source:MGI Symbol;Acc:MGI:1914759]	14	20125704	20188602	-1	protein_coding	216.57	0.725446	0.0909348	0.353943	2.04961	0.0404021	0.415811
ENSMUSG00000100969.8	ENSMUSG00000100969	1700030N03Rik	RIKEN cDNA 1700030N03 gene [Source:MGI Symbol;Acc:MGI:1917261]	19	3103071	3247732	-1	lncRNA	8.85645	1.47294	0.0596527	0.718273	2.05067	0.0402988	0.415811
ENSMUSG00000040605.8	ENSMUSG00000040605	Bace2	beta-site APP-cleaving enzyme 2 [Source:MGI Symbol;Acc:MGI:1860440]	16	97157942	97244136	1	protein_coding	21.0323	2.76309	0.0346124	1.34803	2.04972	0.0403918	0.415811
ENSMUSG00000094256.3	ENSMUSG00000094256	Rpl21-ps7	ribosomal protein L21, pseudogene 7 [Source:MGI Symbol;Acc:MGI:3646135]	17	83595975	83596489	1	processed_pseudogene	81.2619	-0.858368	-0.0845622	0.418825	-2.04947	0.0404164	0.415811
ENSMUSG00000062210.14	ENSMUSG00000062210	Tnfaip8	tumor necrosis factor, alpha-induced protein 8 [Source:MGI Symbol;Acc:MGI:2147191]	18	50112494	50240240	1	protein_coding	955.924	-0.234913	-0.10385	0.114566	-2.05047	0.040319	0.415811
ENSMUSG00000093989.2	ENSMUSG00000093989	Rnasek	ribonuclease, RNase K [Source:MGI Symbol;Acc:MGI:106369]	11	70128950	70130668	-1	protein_coding	3380.5	-0.343872	-0.106358	0.167801	-2.04928	0.0404346	0.415811
ENSMUSG00000097141.3	ENSMUSG00000097141	Gm10524	predicted gene 10524 [Source:MGI Symbol;Acc:MGI:3642791]	18	82710409	82712301	1	TEC	499.537	0.228846	0.103224	0.111686	2.04902	0.0404605	0.415822
ENSMUSG00000085840.2	ENSMUSG00000085840	Gm11261	predicted gene 11261 [Source:MGI Symbol;Acc:MGI:3650239]	4	78578095	78579825	-1	lncRNA	10.4935	-2.02869	-0.0456468	0.990263	-2.04864	0.0404976	0.415949
ENSMUSG00000041193.16	ENSMUSG00000041193	Pla2g5	phospholipase A2, group V [Source:MGI Symbol;Acc:MGI:101899]	4	138526555	138590793	-1	protein_coding	21.663	0.945172	0.0803295	0.461461	2.04822	0.0405388	0.416117
ENSMUSG00000038417.5	ENSMUSG00000038417	Fig4	FIG4 phosphoinositide 5-phosphatase [Source:MGI Symbol;Acc:MGI:2143585]	10	41064168	41179256	-1	protein_coding	2296.85	-0.370493	-0.105658	0.180933	-2.04768	0.0405917	0.416406
ENSMUSG00000041362.18	ENSMUSG00000041362	Shtn1	shootin 1 [Source:MGI Symbol;Acc:MGI:1918903]	19	58961788	59064532	-1	protein_coding	88.6034	0.37923	0.105378	0.185246	2.04717	0.0406415	0.416638
ENSMUSG00000040761.17	ENSMUSG00000040761	Spen	spen family transcription repressor [Source:MGI Symbol;Acc:MGI:1891706]	4	141195201	141265908	-1	protein_coding	5983.52	-0.242136	-0.104184	0.118292	-2.04694	0.040664	0.416638
ENSMUSG00000039286.13	ENSMUSG00000039286	Fndc3b	fibronectin type III domain containing 3B [Source:MGI Symbol;Acc:MGI:1919257]	3	27470311	27765456	-1	protein_coding	7286.53	0.294009	0.106183	0.143726	2.04562	0.040794	0.416872
ENSMUSG00000029438.10	ENSMUSG00000029438	Bcl7a	B cell CLL/lymphoma 7A [Source:MGI Symbol;Acc:MGI:1924295]	5	123481897	123513055	1	protein_coding	723.707	0.240859	0.103978	0.117768	2.04519	0.0408357	0.416872
ENSMUSG00000081810.2	ENSMUSG00000081810	Gm11878	predicted gene 11878 [Source:MGI Symbol;Acc:MGI:3651784]	4	22519628	22520027	1	processed_pseudogene	30.4259	-1.07472	-0.0741974	0.525441	-2.04536	0.0408193	0.416872
ENSMUSG00000014867.10	ENSMUSG00000014867	Surf4	surfeit gene 4 [Source:MGI Symbol;Acc:MGI:98445]	2	26810052	26823940	-1	protein_coding	13766.4	-0.147993	-0.0891368	0.0723587	-2.04527	0.0408284	0.416872
ENSMUSG00000110469.2	ENSMUSG00000110469	Gm10358	predicted gene 10358 [Source:MGI Symbol;Acc:MGI:3708786]	8	76131968	76133217	-1	protein_coding	568.828	-0.63692	-0.094744	0.311243	-2.04638	0.0407193	0.416872
ENSMUSG00000023973.14	ENSMUSG00000023973	Cnpy3	canopy FGF signaling regulator 3 [Source:MGI Symbol;Acc:MGI:1919279]	17	47046631	47063140	-1	protein_coding	2388.26	-0.179597	-0.0962599	0.0878065	-2.04537	0.0408182	0.416872
ENSMUSG00000021798.15	ENSMUSG00000021798	Ldb3	LIM domain binding 3 [Source:MGI Symbol;Acc:MGI:1344412]	14	34248560	34310639	-1	protein_coding	729.45	0.538471	0.0989717	0.263379	2.04447	0.0409071	0.417225
ENSMUSG00000079137.4	ENSMUSG00000079137	Rpl27-ps1	ribosomal protein L27, pseudogene 1 [Source:MGI Symbol;Acc:MGI:3645348]	1	171132660	171133067	-1	processed_pseudogene	33.9047	-1.22907	-0.0677372	0.601206	-2.04434	0.04092	0.417225
ENSMUSG00000038527.10	ENSMUSG00000038527	C1rl	complement component 1, r subcomponent-like [Source:MGI Symbol;Acc:MGI:2660692]	6	124470072	124487602	1	protein_coding	737.52	0.50192	0.100424	0.24565	2.04323	0.0410295	0.417328
ENSMUSG00000027978.10	ENSMUSG00000027978	Prss12	protease, serine 12 neurotrypsin (motopsin) [Source:MGI Symbol;Acc:MGI:1100881]	3	123240562	123300246	1	protein_coding	9.42807	1.44099	0.0601584	0.705092	2.0437	0.0409837	0.417328
ENSMUSG00000093798.3	ENSMUSG00000093798	Gm8355	predicted pseudogene 8355 [Source:MGI Symbol;Acc:MGI:3645191]	10	14621106	14623046	-1	processed_pseudogene	76.7148	-0.751886	-0.0890453	0.367959	-2.0434	0.041013	0.417328
ENSMUSG00000030884.13	ENSMUSG00000030884	Uqcrc2	ubiquinol cytochrome c reductase core protein 2 [Source:MGI Symbol;Acc:MGI:1914253]	7	120234399	120258747	1	protein_coding	5611.11	-0.18262	-0.0967304	0.0893644	-2.04355	0.0409984	0.417328
ENSMUSG00000078503.10	ENSMUSG00000078503	Zfp990	zinc finger protein 990 [Source:MGI Symbol;Acc:MGI:3652161]	4	145237329	145265758	1	protein_coding	111.62	0.475584	0.101498	0.232793	2.04295	0.0410575	0.41736
ENSMUSG00000089993.2	ENSMUSG00000089993	Gm5822	predicted gene 5822 [Source:MGI Symbol;Acc:MGI:3648836]	19	28839730	28841107	-1	processed_pseudogene	18.3372	-0.930664	-0.0803945	0.455791	-2.04186	0.041165	0.417947
ENSMUSG00000061390.7	ENSMUSG00000061390	Uba52-ps	ubitquitin A-52 residue ribosomal protein fusion product 1, pseudogene [Source:MGI Symbol;Acc:MGI:3644625]	9	72081862	72082240	-1	processed_pseudogene	65.9099	-0.713774	-0.0907163	0.349539	-2.04205	0.0411471	0.417947
ENSMUSG00000107879.3	ENSMUSG00000107879	9330102E08Rik	RIKEN cDNA 9330102E08 gene [Source:MGI Symbol;Acc:MGI:3026973]	6	128146667	128160766	-1	translated_unprocessed_pseudogene	95.4835	0.526014	0.099189	0.257699	2.0412	0.0412312	0.418005
ENSMUSG00000018677.10	ENSMUSG00000018677	Slc25a39	solute carrier family 25, member 39 [Source:MGI Symbol;Acc:MGI:1196386]	11	102293811	102298772	-1	protein_coding	6503.17	-0.207878	-0.100462	0.101848	-2.04105	0.0412454	0.418005
ENSMUSG00000075284.11	ENSMUSG00000075284	Wipf1	WAS/WASL interacting protein family, member 1 [Source:MGI Symbol;Acc:MGI:2178801]	2	73259954	73360078	-1	protein_coding	3733.99	-0.248868	-0.104249	0.121924	-2.04117	0.0412339	0.418005
ENSMUSG00000062110.15	ENSMUSG00000062110	Scfd2	Sec1 family domain containing 2 [Source:MGI Symbol;Acc:MGI:2443446]	5	74365477	74692420	-1	protein_coding	409.228	0.381061	0.104707	0.186768	2.04029	0.0413214	0.418521
ENSMUSG00000110446.2	ENSMUSG00000110446	Gm18646	predicted gene, 18646 [Source:MGI Symbol;Acc:MGI:5010831]	8	73269202	73270264	1	processed_pseudogene	7.52011	-1.25091	-0.0665421	0.613178	-2.04004	0.0413461	0.418521
ENSMUSG00000039891.7	ENSMUSG00000039891	Txlnb	taxilin beta [Source:MGI Symbol;Acc:MGI:2671945]	10	17671974	17721413	1	protein_coding	180.906	0.486337	0.10062	0.238575	2.03851	0.0414993	0.41901
ENSMUSG00000099707.8	ENSMUSG00000099707	Gm8883	predicted gene 8883 [Source:MGI Symbol;Acc:MGI:3649116]	1	71927035	71930757	1	lncRNA	53.0658	0.733513	0.0894657	0.359755	2.03892	0.0414577	0.41901
ENSMUSG00000097602.3	ENSMUSG00000097602	4930519P11Rik	RIKEN cDNA 4930519P11 gene [Source:MGI Symbol;Acc:MGI:1921971]	2	154453730	154455357	-1	lncRNA	24.3107	0.887681	0.082069	0.435499	2.03831	0.0415192	0.41901
ENSMUSG00000025066.11	ENSMUSG00000025066	Sfr1	SWI5 dependent recombination repair 1 [Source:MGI Symbol;Acc:MGI:1915038]	19	47720121	47724027	1	protein_coding	8530.72	-0.129233	-0.0834778	0.063397	-2.03848	0.0415022	0.41901
ENSMUSG00000023118.16	ENSMUSG00000023118	Sympk	symplekin [Source:MGI Symbol;Acc:MGI:1915438]	7	18758302	18788543	1	protein_coding	6096.57	-0.158572	-0.0915422	0.0777817	-2.03868	0.0414815	0.41901
ENSMUSG00000028207.19	ENSMUSG00000028207	Asph	aspartate-beta-hydroxylase [Source:MGI Symbol;Acc:MGI:1914186]	4	9448069	9669344	-1	protein_coding	10514.1	0.138534	0.0862617	0.0679906	2.03755	0.041595	0.41902
ENSMUSG00000115662.2	ENSMUSG00000115662	Gm7232	predicted gene 7232 [Source:MGI Symbol;Acc:MGI:3645247]	14	92839894	92841833	-1	processed_pseudogene	187.761	-0.772993	-0.0874714	0.379334	-2.03776	0.0415736	0.41902
ENSMUSG00000090733.7	ENSMUSG00000090733	Rps27	ribosomal protein S27 [Source:MGI Symbol;Acc:MGI:1888676]	3	90119829	90120958	-1	protein_coding	11880.2	-0.259639	-0.104595	0.127413	-2.03777	0.0415726	0.41902
ENSMUSG00000020142.13	ENSMUSG00000020142	Slc1a4	solute carrier family 1 (glutamate/neutral amino acid transporter), member 4 [Source:MGI Symbol;Acc:MGI:2135601]	11	20252180	20282713	-1	protein_coding	3911.98	0.165052	0.0929578	0.0810155	2.03729	0.0416215	0.419034
ENSMUSG00000007987.13	ENSMUSG00000007987	Ift22	intraflagellar transport 22 [Source:MGI Symbol;Acc:MGI:1914536]	5	136937004	136944258	1	protein_coding	1438.16	-0.283115	-0.105247	0.139062	-2.03589	0.0417611	0.420188
ENSMUSG00000028189.13	ENSMUSG00000028189	Ctbs	chitobiase [Source:MGI Symbol;Acc:MGI:1921495]	3	146155550	146171604	1	protein_coding	665.538	0.365554	0.104662	0.179633	2.035	0.041851	0.420337
ENSMUSG00000110276.2	ENSMUSG00000110276	Gm45330	predicted gene 45330 [Source:MGI Symbol;Acc:MGI:5791166]	17	49037427	49045774	-1	lncRNA	12.9092	1.11002	0.0717667	0.545437	2.0351	0.0418409	0.420337
ENSMUSG00000099471.2	ENSMUSG00000099471	Gm8451	predicted gene 8451 [Source:MGI Symbol;Acc:MGI:3644810]	1	127210399	127210845	-1	processed_pseudogene	36.6285	-0.716589	-0.0899076	0.352069	-2.03537	0.0418141	0.420337
ENSMUSG00000102606.2	ENSMUSG00000102606	Rpl21-ps1	ribosomal protein 21, pseudogene 1 [Source:MGI Symbol;Acc:MGI:3647596]	1	184349445	184349924	1	processed_pseudogene	41.5399	-0.958523	-0.0783142	0.471347	-2.03358	0.0419936	0.421265
ENSMUSG00000026565.19	ENSMUSG00000026565	Pou2f1	POU domain, class 2, transcription factor 1 [Source:MGI Symbol;Acc:MGI:101898]	1	165692723	165830247	-1	protein_coding	2008.6	-0.519598	-0.0987182	0.255508	-2.03359	0.0419926	0.421265
ENSMUSG00000041836.11	ENSMUSG00000041836	Ptpre	protein tyrosine phosphatase, receptor type, E [Source:MGI Symbol;Acc:MGI:97813]	7	135139210	135288022	1	protein_coding	711.18	0.162173	0.0921478	0.0797688	2.03304	0.0420487	0.421315
ENSMUSG00000060636.15	ENSMUSG00000060636	Rpl35a	ribosomal protein L35A [Source:MGI Symbol;Acc:MGI:1928894]	16	32876823	32880559	1	protein_coding	13109.7	-0.339856	-0.105051	0.167153	-2.03321	0.0420318	0.421315
ENSMUSG00000034401.17	ENSMUSG00000034401	Spata6	spermatogenesis associated 6 [Source:MGI Symbol;Acc:MGI:1915196]	4	111577181	111686381	1	protein_coding	1013.44	0.381497	0.103886	0.187811	2.03128	0.0422263	0.422818
ENSMUSG00000023967.10	ENSMUSG00000023967	Mrps18a	mitochondrial ribosomal protein S18A [Source:MGI Symbol;Acc:MGI:1915815]	17	46421912	46439836	1	protein_coding	1576.34	-0.180026	-0.0956791	0.0886366	-2.03106	0.0422491	0.422818
ENSMUSG00000084329.2	ENSMUSG00000084329	Gm6733	predicted gene 6733 [Source:MGI Symbol;Acc:MGI:3645402]	11	72724287	72726206	1	processed_pseudogene	12.4972	-1.02024	-0.0752262	0.502493	-2.03035	0.0423208	0.423283
ENSMUSG00000056753.4	ENSMUSG00000056753	C330011M18Rik	RIKEN cDNA C330011M18 gene [Source:MGI Symbol;Acc:MGI:3045248]	8	84791865	84793916	-1	lncRNA	32.3016	0.625323	0.0935337	0.308176	2.02911	0.0424468	0.424291
ENSMUSG00000032845.17	ENSMUSG00000032845	Alpk2	alpha-kinase 2 [Source:MGI Symbol;Acc:MGI:2449492]	18	65398600	65527137	-1	protein_coding	750.943	0.394887	0.103161	0.194721	2.02796	0.0425643	0.42496
ENSMUSG00000017740.18	ENSMUSG00000017740	Slc12a5	solute carrier family 12, member 5 [Source:MGI Symbol;Acc:MGI:1862037]	2	164802722	164841651	1	protein_coding	49.7249	1.33188	0.0626415	0.656709	2.02811	0.0425489	0.42496
ENSMUSG00000000538.19	ENSMUSG00000000538	Tom1l2	target of myb1-like 2 (chicken) [Source:MGI Symbol;Acc:MGI:2443306]	11	60117540	60243731	-1	protein_coding	3300.51	0.314735	0.104735	0.155333	2.02619	0.0427453	0.4261
ENSMUSG00000100975.3	ENSMUSG00000100975	Gm28875	predicted gene 28875 [Source:MGI Symbol;Acc:MGI:5579581]	12	104891760	104892948	-1	lncRNA	380.901	0.272326	0.104272	0.134384	2.02648	0.0427154	0.4261
ENSMUSG00000018238.7	ENSMUSG00000018238	Gdf9	growth differentiation factor 9 [Source:MGI Symbol;Acc:MGI:95692]	11	53321850	53328731	1	protein_coding	16.5826	1.02777	0.0744789	0.507341	2.0258	0.0427849	0.4261
ENSMUSG00000028950.4	ENSMUSG00000028950	Tas1r1	taste receptor, type 1, member 1 [Source:MGI Symbol;Acc:MGI:1927505]	4	152112371	152123025	-1	protein_coding	6.04656	1.28031	0.064283	0.632066	2.0256	0.0428054	0.4261
ENSMUSG00000073702.12	ENSMUSG00000073702	Rpl31	ribosomal protein L31 [Source:MGI Symbol;Acc:MGI:2149632]	1	39406923	39410992	1	protein_coding	19524.8	-0.206245	-0.0994255	0.101798	-2.02602	0.0427624	0.4261
ENSMUSG00000006542.14	ENSMUSG00000006542	Prkag3	protein kinase, AMP-activated, gamma 3 non-catalytic subunit [Source:MGI Symbol;Acc:MGI:1891343]	1	74778081	74788380	-1	protein_coding	46.4243	0.534172	0.0972686	0.263746	2.02532	0.0428341	0.426133
ENSMUSG00000042272.18	ENSMUSG00000042272	Sestd1	SEC14 and spectrin domains 1 [Source:MGI Symbol;Acc:MGI:1916262]	2	77010684	77110936	-1	protein_coding	3690.17	0.151096	0.0892046	0.0746264	2.0247	0.0428982	0.426518
ENSMUSG00000066068.6	ENSMUSG00000066068	Gm13611	predicted gene 13611 [Source:MGI Symbol;Acc:MGI:3651300]	2	32161857	32162174	1	processed_pseudogene	51.8031	-0.864816	-0.0817454	0.427307	-2.02387	0.0429831	0.426613
ENSMUSG00000028796.18	ENSMUSG00000028796	Phc2	polyhomeotic 2 [Source:MGI Symbol;Acc:MGI:1860454]	4	128548495	128646674	1	protein_coding	7063.17	-0.18702	-0.0965559	0.0923952	-2.02413	0.0429569	0.426613
ENSMUSG00000112302.2	ENSMUSG00000112302	Gm48226	predicted gene, 48226 [Source:MGI Symbol;Acc:MGI:6097627]	12	78269060	78273299	-1	lncRNA	152.515	-0.325019	-0.104469	0.160593	-2.02387	0.0429839	0.426613
ENSMUSG00000102545.2	ENSMUSG00000102545	6430573P05Rik	RIKEN cDNA 6430573P05 gene [Source:MGI Symbol;Acc:MGI:2686494]	3	79194480	79197155	1	lncRNA	17.3453	-1.20119	-0.0670459	0.593767	-2.023	0.0430728	0.427242
ENSMUSG00000080783.2	ENSMUSG00000080783	Gm8250	predicted gene 8250 [Source:MGI Symbol;Acc:MGI:3647615]	19	18558819	18559592	1	processed_pseudogene	9.37008	-1.24153	-0.0654224	0.614025	-2.02195	0.0431818	0.428071
ENSMUSG00000098224.2	ENSMUSG00000098224	Gm7985	predicted gene 7985 [Source:MGI Symbol;Acc:MGI:3645837]	12	71893085	71894065	-1	processed_pseudogene	160.456	-0.711192	-0.088758	0.351841	-2.02134	0.0432441	0.428436
ENSMUSG00000026126.16	ENSMUSG00000026126	Ptpn18	protein tyrosine phosphatase, non-receptor type 18 [Source:MGI Symbol;Acc:MGI:108410]	1	34498843	34514814	1	protein_coding	6.58777	2.78804	0.0331703	1.37983	2.02057	0.043324	0.428974
ENSMUSG00000025492.7	ENSMUSG00000025492	Ifitm3	interferon induced transmembrane protein 3 [Source:MGI Symbol;Acc:MGI:1913391]	7	140589499	140590683	-1	protein_coding	11118.3	-0.34773	-0.103795	0.172128	-2.02018	0.0433644	0.429121
ENSMUSG00000032062.4	ENSMUSG00000032062	2310030G06Rik	RIKEN cDNA 2310030G06 gene [Source:MGI Symbol;Acc:MGI:1914202]	9	50650991	50657836	-1	protein_coding	154.518	0.284342	0.10406	0.140776	2.01982	0.0434022	0.429242
ENSMUSG00000024026.14	ENSMUSG00000024026	Glo1	glyoxalase 1 [Source:MGI Symbol;Acc:MGI:95742]	17	30803910	30845845	-1	protein_coding	7033.71	-0.15107	-0.0890018	0.0748131	-2.0193	0.0434561	0.429522
ENSMUSG00000113757.2	ENSMUSG00000113757	Gm47507	predicted gene, 47507 [Source:MGI Symbol;Acc:MGI:6096493]	13	5937108	5978044	1	lncRNA	26.3008	0.86761	0.0811174	0.429784	2.01871	0.043517	0.429872
ENSMUSG00000021996.17	ENSMUSG00000021996	Esd	esterase D/formylglutathione hydrolase [Source:MGI Symbol;Acc:MGI:95421]	14	74969737	74988205	1	protein_coding	18501.6	-0.444674	-0.100416	0.220314	-2.01837	0.0435532	0.429976
ENSMUSG00000035840.8	ENSMUSG00000035840	Lysmd3	LysM, putative peptidoglycan-binding, domain containing 3 [Source:MGI Symbol;Acc:MGI:1915906]	13	81805782	81820990	1	protein_coding	1138.84	0.267059	0.103497	0.132333	2.01809	0.0435821	0.430008
ENSMUSG00000002204.10	ENSMUSG00000002204	Napsa	napsin A aspartic peptidase [Source:MGI Symbol;Acc:MGI:109365]	7	44221804	44236286	1	protein_coding	19.8587	0.936653	0.0777904	0.464302	2.01734	0.0436603	0.430527
ENSMUSG00000023206.17	ENSMUSG00000023206	Il15ra	interleukin 15 receptor, alpha chain [Source:MGI Symbol;Acc:MGI:104644]	2	11710101	11739128	1	protein_coding	132.475	0.571264	0.0947352	0.283308	2.01641	0.0437574	0.430662
ENSMUSG00000112134.2	ENSMUSG00000112134	Gm40723	predicted gene, 40723 [Source:MGI Symbol;Acc:MGI:5623608]	10	83180377	83186943	1	lncRNA	9.28006	1.18732	0.0670121	0.588928	2.01607	0.0437923	0.430662
ENSMUSG00000045103.20	ENSMUSG00000045103	Dmd	dystrophin, muscular dystrophy [Source:MGI Symbol;Acc:MGI:94909]	X	81992476	84249747	1	protein_coding	16.7515	-1.47231	-0.0572253	0.730061	-2.01669	0.0437276	0.430662
ENSMUSG00000112908.2	ENSMUSG00000112908	Gm7392	predicted gene 7392 [Source:MGI Symbol;Acc:MGI:3648358]	12	47859688	47860032	1	processed_pseudogene	128.659	-0.936434	-0.0776736	0.464506	-2.01598	0.0438022	0.430662
ENSMUSG00000083669.6	ENSMUSG00000083669	Mif-ps4	macrophage migration inhibitory factor, pseudogene 4 [Source:MGI Symbol;Acc:MGI:103162]	7	29664643	29664990	-1	processed_pseudogene	172.144	-0.740747	-0.0868866	0.36734	-2.01652	0.0437458	0.430662
ENSMUSG00000046818.8	ENSMUSG00000046818	Ddit4l	DNA-damage-inducible transcript 4-like [Source:MGI Symbol;Acc:MGI:1920534]	3	137327373	137334094	1	protein_coding	136.134	0.688124	0.0892585	0.34142	2.01548	0.0438546	0.430925
ENSMUSG00000114135.2	ENSMUSG00000114135	Gm7252	predicted gene 7252 [Source:MGI Symbol;Acc:MGI:3643964]	12	36589356	36589811	1	processed_pseudogene	92.2707	-0.587021	-0.0938083	0.291435	-2.01425	0.0439838	0.431942
ENSMUSG00000018659.13	ENSMUSG00000018659	Pnpo	pyridoxine 5'-phosphate oxidase [Source:MGI Symbol;Acc:MGI:2144151]	11	96828651	96834812	-1	protein_coding	810.288	0.250702	0.102476	0.124517	2.0134	0.0440723	0.432053
ENSMUSG00000021754.18	ENSMUSG00000021754	Map3k1	mitogen-activated protein kinase kinase kinase 1 [Source:MGI Symbol;Acc:MGI:1346872]	13	111882962	111945527	-1	protein_coding	279.979	-0.495781	-0.0978049	0.246226	-2.01352	0.0440602	0.432053
ENSMUSG00000025509.16	ENSMUSG00000025509	Pnpla2	patatin-like phospholipase domain containing 2 [Source:MGI Symbol;Acc:MGI:1914103]	7	141035111	141040656	1	protein_coding	1576.22	-0.479681	-0.0985233	0.2382	-2.01378	0.0440331	0.432053
ENSMUSG00000089945.14	ENSMUSG00000089945	Pakap	paralemmin A kinase anchor protein [Source:MGI Symbol;Acc:MGI:5141924]	4	57568179	57896982	1	protein_coding	3346.91	0.34624	0.103172	0.172044	2.01251	0.0441658	0.43241
ENSMUSG00000036890.14	ENSMUSG00000036890	Gtdc1	glycosyltransferase-like domain containing 1 [Source:MGI Symbol;Acc:MGI:2444269]	2	44454424	44817669	-1	protein_coding	231.638	-0.669946	-0.0898418	0.332845	-2.01279	0.0441369	0.43241
ENSMUSG00000016534.16	ENSMUSG00000016534	Lamp2	lysosomal-associated membrane protein 2 [Source:MGI Symbol;Acc:MGI:96748]	X	37490234	37545331	-1	protein_coding	12640.7	-0.568267	-0.09447	0.282394	-2.01232	0.044186	0.43241
ENSMUSG00000039431.17	ENSMUSG00000039431	Mtmr7	myotubularin related protein 7 [Source:MGI Symbol;Acc:MGI:1891693]	8	41004136	41087840	-1	protein_coding	17.2362	0.880909	0.0798396	0.437868	2.01182	0.0442394	0.432569
ENSMUSG00000004880.12	ENSMUSG00000004880	Lbr	lamin B receptor [Source:MGI Symbol;Acc:MGI:2138281]	1	181642900	181670611	-1	protein_coding	2946.62	-0.508423	-0.0970765	0.252736	-2.01168	0.0442538	0.432569
ENSMUSG00000110371.2	ENSMUSG00000110371	Gm9619	predicted gene 9619 [Source:MGI Symbol;Acc:MGI:3780027]	8	92415002	92415763	-1	processed_pseudogene	274.461	-0.576511	-0.0939715	0.286673	-2.01104	0.0443208	0.432972
ENSMUSG00000017756.10	ENSMUSG00000017756	Slc12a7	solute carrier family 12, member 7 [Source:MGI Symbol;Acc:MGI:1342283]	13	73881213	73964873	1	protein_coding	4552.5	0.319625	0.103388	0.159016	2.01001	0.0444302	0.433135
ENSMUSG00000025006.19	ENSMUSG00000025006	Sorbs1	sorbin and SH3 domain containing 1 [Source:MGI Symbol;Acc:MGI:700014]	19	40283197	40502223	-1	protein_coding	809.623	0.341094	0.103087	0.169677	2.01025	0.0444051	0.433135
ENSMUSG00000097039.10	ENSMUSG00000097039	Pvt1	Pvt1 oncogene [Source:MGI Symbol;Acc:MGI:97824]	15	61909817	62249945	1	lncRNA	900.886	0.363705	0.102554	0.180917	2.01034	0.0443949	0.433135
ENSMUSG00000053091.17	ENSMUSG00000053091	Lins1	lines homolog 1 [Source:MGI Symbol;Acc:MGI:1919885]	7	66339637	66367004	1	protein_coding	876.113	0.36309	0.102479	0.180705	2.00929	0.0445059	0.433135
ENSMUSG00000029407.11	ENSMUSG00000029407	Uso1	USO1 vesicle docking factor [Source:MGI Symbol;Acc:MGI:1929095]	5	92285797	92350657	1	protein_coding	8154.79	0.138568	0.0853708	0.068962	2.00934	0.0445016	0.433135
ENSMUSG00000019775.18	ENSMUSG00000019775	Rgs17	regulator of G-protein signaling 17 [Source:MGI Symbol;Acc:MGI:1927469]	10	5775663	5872400	-1	protein_coding	9.03905	1.88495	0.0463482	0.938167	2.00918	0.044518	0.433135
ENSMUSG00000063442.6	ENSMUSG00000063442	Gm7117	predicted pseudogene 7117 [Source:MGI Symbol;Acc:MGI:3649027]	X	104768734	104769120	-1	processed_pseudogene	31.2297	-0.925693	-0.0775828	0.460603	-2.00974	0.0444587	0.433135
ENSMUSG00000026068.12	ENSMUSG00000026068	Il18rap	interleukin 18 receptor accessory protein [Source:MGI Symbol;Acc:MGI:1338888]	1	40554522	40590865	1	protein_coding	1578.73	0.390635	0.101588	0.194452	2.0089	0.0445475	0.433171
ENSMUSG00000035877.18	ENSMUSG00000035877	Zhx3	zinc fingers and homeoboxes 3 [Source:MGI Symbol;Acc:MGI:2444772]	2	160590628	160714918	-1	protein_coding	1697.24	0.249317	0.102063	0.124139	2.00836	0.044605	0.433286
ENSMUSG00000061393.15	ENSMUSG00000061393	Acvr2b	activin receptor IIB [Source:MGI Symbol;Acc:MGI:87912]	9	119231184	119264061	1	protein_coding	86.0248	0.629424	0.0912559	0.313449	2.00806	0.0446368	0.433286
ENSMUSG00000045975.9	ENSMUSG00000045975	C2cd2	C2 calcium-dependent domain containing 2 [Source:MGI Symbol;Acc:MGI:1891883]	16	97656409	97763798	-1	protein_coding	784.334	-0.438188	-0.0997261	0.218204	-2.00816	0.0446265	0.433286
ENSMUSG00000035868.10	ENSMUSG00000035868	Zfp983	zinc finger protein 983 [Source:MGI Symbol;Acc:MGI:1920479]	17	21869545	21883882	1	protein_coding	179.153	0.5239	0.0960042	0.260952	2.00764	0.0446812	0.433467
ENSMUSG00000034333.16	ENSMUSG00000034333	Zbed4	zinc finger, BED type containing 4 [Source:MGI Symbol;Acc:MGI:2682302]	15	88635863	88668719	1	protein_coding	2190.47	0.311648	0.103177	0.155307	2.00666	0.0447863	0.433484
ENSMUSG00000020954.17	ENSMUSG00000020954	Strn3	striatin, calmodulin binding protein 3 [Source:MGI Symbol;Acc:MGI:2151064]	12	51656415	51738680	-1	protein_coding	4182.18	0.146329	0.0873737	0.0729028	2.00718	0.0447307	0.433484
ENSMUSG00000061272.9	ENSMUSG00000061272	Gm14173	predicted gene 14173 [Source:MGI Symbol;Acc:MGI:3650930]	2	156252817	156253094	-1	processed_pseudogene	14.8574	-0.924158	-0.0773882	0.460492	-2.00689	0.0447612	0.433484
ENSMUSG00000027737.11	ENSMUSG00000027737	Slc7a11	solute carrier family 7 (cationic amino acid transporter, y+ system), member 11 [Source:MGI Symbol;Acc:MGI:1347355]	3	49846975	50398063	-1	protein_coding	228.246	-0.519464	-0.0961414	0.258823	-2.00703	0.0447469	0.433484
ENSMUSG00000070923.5	ENSMUSG00000070923	Klhl9	kelch-like 9 [Source:MGI Symbol;Acc:MGI:2180122]	4	88636529	88640702	-1	protein_coding	3230.3	-0.267991	-0.102682	0.133573	-2.00632	0.0448219	0.43358
ENSMUSG00000074215.3	ENSMUSG00000074215	Gm10643	predicted gene 10643 [Source:MGI Symbol;Acc:MGI:3642507]	8	84790190	84791766	-1	protein_coding	29.861	0.652907	0.0897355	0.325859	2.00365	0.0451074	0.433594
ENSMUSG00000078956.5	ENSMUSG00000078956	Gm14221	predicted gene 14221 [Source:MGI Symbol;Acc:MGI:3650696]	2	160409532	160498188	-1	lncRNA	30.4097	1.0273	0.0726789	0.512247	2.00548	0.044912	0.433594
ENSMUSG00000050490.8	ENSMUSG00000050490	Psma5-ps	proteasome subunit alpha 5, pseudogene [Source:MGI Symbol;Acc:MGI:3647964]	10	85149352	85150303	1	processed_pseudogene	16.3918	-1.17207	-0.066584	0.584964	-2.00366	0.045106	0.433594
ENSMUSG00000114756.2	ENSMUSG00000114756	Gm47273	predicted gene, 47273 [Source:MGI Symbol;Acc:MGI:6096113]	18	80897524	80897942	1	processed_pseudogene	21.3736	-1.07994	-0.0704642	0.538438	-2.00569	0.0448893	0.433594
ENSMUSG00000014956.16	ENSMUSG00000014956	Ppp1cb	protein phosphatase 1 catalytic subunit beta [Source:MGI Symbol;Acc:MGI:104871]	5	32616187	32674777	1	protein_coding	7725.22	-0.148959	-0.087929	0.0743262	-2.00413	0.0450563	0.433594
ENSMUSG00000030588.13	ENSMUSG00000030588	Yif1b	Yip1 interacting factor homolog B (S. cerevisiae) [Source:MGI Symbol;Acc:MGI:1924504]	7	28937754	28947022	1	protein_coding	1637.99	-0.24201	-0.101377	0.120748	-2.00425	0.0450428	0.433594
ENSMUSG00000098915.2	ENSMUSG00000098915	Rpl15-ps2	ribosomal protein L15, pseudogene 2 [Source:MGI Symbol;Acc:MGI:3648255]	9	71968219	71968831	1	processed_pseudogene	3529.81	-0.24633	-0.101671	0.122863	-2.00491	0.0449724	0.433594
ENSMUSG00000028334.11	ENSMUSG00000028334	Nans	N-acetylneuraminic acid synthase (sialic acid synthase) [Source:MGI Symbol;Acc:MGI:2149820]	4	46489248	46503632	1	protein_coding	3925.11	-0.338329	-0.10264	0.168802	-2.0043	0.0450383	0.433594
ENSMUSG00000078452.11	ENSMUSG00000078452	Raet1d	retinoic acid early transcript delta [Source:MGI Symbol;Acc:MGI:1861032]	10	22236451	22250038	1	protein_coding	905.899	-0.274843	-0.102784	0.137064	-2.00522	0.0449391	0.433594
ENSMUSG00000060802.9	ENSMUSG00000060802	B2m	beta-2 microglobulin [Source:MGI Symbol;Acc:MGI:88127]	2	121978167	121983564	1	protein_coding	9941.58	-0.310737	-0.102995	0.155034	-2.00432	0.045036	0.433594
ENSMUSG00000009894.16	ENSMUSG00000009894	Snap47	synaptosomal-associated protein, 47 [Source:MGI Symbol;Acc:MGI:1915076]	11	59297960	59342012	-1	protein_coding	3311.96	-0.302979	-0.103151	0.151035	-2.00603	0.0448535	0.433594
ENSMUSG00000044951.18	ENSMUSG00000044951	Mylk4	myosin light chain kinase family, member 4 [Source:MGI Symbol;Acc:MGI:3643758]	13	32884810	32967937	-1	protein_coding	20.9614	-1.06187	-0.0709942	0.530123	-2.00307	0.0451701	0.433948
ENSMUSG00000015488.15	ENSMUSG00000015488	Cacfd1	calcium channel flower domain containing 1 [Source:MGI Symbol;Acc:MGI:1924317]	2	26899938	26911101	1	protein_coding	1898.47	-0.145721	-0.0870574	0.0727666	-2.00258	0.0452222	0.433952
ENSMUSG00000023032.13	ENSMUSG00000023032	Slc4a8	solute carrier family 4 (anion exchanger), member 8 [Source:MGI Symbol;Acc:MGI:1928745]	15	100659628	100721849	1	protein_coding	1966.61	-0.291131	-0.102847	0.145367	-2.00273	0.0452058	0.433952
ENSMUSG00000039238.7	ENSMUSG00000039238	Zfp750	zinc finger protein 750 [Source:MGI Symbol;Acc:MGI:2442210]	11	121401804	121410159	-1	protein_coding	11.8016	1.39286	0.0586333	0.695814	2.00178	0.0453087	0.434303
ENSMUSG00000028495.15	ENSMUSG00000028495	Rps6	ribosomal protein S6 [Source:MGI Symbol;Acc:MGI:98159]	4	86772897	86775649	-1	protein_coding	42445.1	-0.26832	-0.102364	0.134042	-2.00176	0.0453105	0.434303
ENSMUSG00000003429.12	ENSMUSG00000003429	Rps11	ribosomal protein S11 [Source:MGI Symbol;Acc:MGI:1351329]	7	44771803	44773863	-1	protein_coding	20000.4	-0.269947	-0.102361	0.134899	-2.0011	0.0453818	0.434738
ENSMUSG00000035067.10	ENSMUSG00000035067	Xkr6	X-linked Kx blood group related 6 [Source:MGI Symbol;Acc:MGI:2447765]	14	63843952	64058258	1	protein_coding	312.904	0.280583	0.102546	0.140258	2.00048	0.0454489	0.434833
ENSMUSG00000090243.2	ENSMUSG00000090243	Gm16103	predicted gene 16103 [Source:MGI Symbol;Acc:MGI:3802086]	1	43825070	43826348	1	processed_pseudogene	19.7015	-0.838799	-0.0807285	0.419286	-2.00054	0.045442	0.434833
ENSMUSG00000064120.15	ENSMUSG00000064120	Mocs1	molybdenum cofactor synthesis 1 [Source:MGI Symbol;Acc:MGI:1928904]	17	49735390	49762463	1	protein_coding	1948.54	-0.504572	-0.0961548	0.25225	-2.00029	0.0454693	0.434833
ENSMUSG00000041765.7	ENSMUSG00000041765	Ubac2	ubiquitin associated domain containing 2 [Source:MGI Symbol;Acc:MGI:1916139]	14	122116032	122258446	1	protein_coding	1597.02	-0.235718	-0.10067	0.117881	-1.99962	0.0455415	0.435275
ENSMUSG00000103170.2	ENSMUSG00000103170	Gm37170	predicted gene, 37170 [Source:MGI Symbol;Acc:MGI:5610398]	3	52105669	52107910	1	lncRNA	10.8731	1.02504	0.0722305	0.512701	1.99929	0.0455768	0.435365
ENSMUSG00000061028.8	ENSMUSG00000061028	Clasrp	CLK4-associating serine/arginine rich protein [Source:MGI Symbol;Acc:MGI:1855695]	7	19314960	19338411	-1	protein_coding	2132.29	0.259763	0.101835	0.129993	1.99828	0.0456862	0.43574
ENSMUSG00000110087.2	ENSMUSG00000110087	Gm45309	predicted gene 45309 [Source:MGI Symbol;Acc:MGI:5791145]	7	46434170	46434970	-1	lncRNA	7.22804	1.23244	0.0638813	0.616716	1.9984	0.0456736	0.43574
ENSMUSG00000094802.8	ENSMUSG00000094802	Samt1	spermatogenesis associated multipass transmembrane protein 1 [Source:MGI Symbol;Acc:MGI:3709338]	X	152784586	152795636	-1	protein_coding	17.4043	-1.78626	-0.047835	0.894035	-1.99797	0.0457198	0.43574
ENSMUSG00000020387.16	ENSMUSG00000020387	Jade2	jade family PHD finger 2 [Source:MGI Symbol;Acc:MGI:1924151]	11	51704282	51748480	-1	protein_coding	1712.5	-0.331286	-0.102262	0.165792	-1.99821	0.0456939	0.43574
ENSMUSG00000022672.9	ENSMUSG00000022672	Prkdc	protein kinase, DNA activated, catalytic polypeptide [Source:MGI Symbol;Acc:MGI:104779]	16	15455730	15660099	1	protein_coding	1372.96	0.224307	0.099639	0.112316	1.99711	0.0458132	0.436382
ENSMUSG00000029570.6	ENSMUSG00000029570	Lfng	LFNG O-fucosylpeptide 3-beta-N-acetylglucosaminyltransferase [Source:MGI Symbol;Acc:MGI:1095413]	5	140593075	140601300	1	protein_coding	1216.65	0.24243	0.100908	0.121413	1.99673	0.045854	0.436523
ENSMUSG00000111583.3	ENSMUSG00000111583	Gm47962	predicted gene, 47962 [Source:MGI Symbol;Acc:MGI:6097239]	10	84276643	84302873	1	lncRNA	42.9622	0.512588	0.0952816	0.256955	1.99485	0.0460587	0.436751
ENSMUSG00000027859.11	ENSMUSG00000027859	Ngf	nerve growth factor [Source:MGI Symbol;Acc:MGI:97321]	3	102377235	102428329	1	protein_coding	1297.69	0.565381	0.0929108	0.283408	1.99493	0.0460503	0.436751
ENSMUSG00000021319.8	ENSMUSG00000021319	Sfrp4	secreted frizzled-related protein 4 [Source:MGI Symbol;Acc:MGI:892010]	13	19807274	19817164	1	protein_coding	35.2331	0.856621	0.0793782	0.429386	1.99499	0.046044	0.436751
ENSMUSG00000081476.2	ENSMUSG00000081476	Itpa-ps1	inosine triphosphatase (nucleoside triphosphate pyrophosphatase) pseudogene 1 [Source:MGI Symbol;Acc:MGI:3613363]	2	94214847	94215443	-1	processed_pseudogene	15.1531	-1.29707	-0.0613049	0.650212	-1.99484	0.04606	0.436751
ENSMUSG00000024847.16	ENSMUSG00000024847	Aip	aryl-hydrocarbon receptor-interacting protein [Source:MGI Symbol;Acc:MGI:109622]	19	4164446	4175858	-1	protein_coding	3079.9	-0.165083	-0.0912274	0.0827342	-1.99534	0.0460062	0.436751
ENSMUSG00000018572.11	ENSMUSG00000018572	Phf23	PHD finger protein 23 [Source:MGI Symbol;Acc:MGI:1925496]	11	69886603	69890835	1	protein_coding	3731.25	-0.184493	-0.094792	0.0924189	-1.99627	0.0459048	0.436751
ENSMUSG00000024962.14	ENSMUSG00000024962	Vegfb	vascular endothelial growth factor B [Source:MGI Symbol;Acc:MGI:106199]	19	6959841	6965019	-1	protein_coding	1852.03	-0.418483	-0.0993844	0.209673	-1.99589	0.0459461	0.436751
ENSMUSG00000117401.2	ENSMUSG00000117401	4833419F23Rik	RIKEN cDNA 4833419F23 gene [Source:MGI Symbol;Acc:MGI:1921165]	18	4353558	4368920	1	lncRNA	7.9899	-2.0588	-0.0421469	1.03294	-1.99315	0.0462448	0.438255
ENSMUSG00000056708.6	ENSMUSG00000056708	Ier5	immediate early response 5 [Source:MGI Symbol;Acc:MGI:1337072]	1	154972107	154975382	-1	protein_coding	2507.58	0.334471	0.101705	0.167891	1.9922	0.0463494	0.438726
ENSMUSG00000030380.18	ENSMUSG00000030380	Mzf1	myeloid zinc finger 1 [Source:MGI Symbol;Acc:MGI:107457]	7	12776230	12788691	-1	protein_coding	78.4221	0.450343	0.0977599	0.226033	1.99238	0.0463299	0.438726
ENSMUSG00000118071.2	ENSMUSG00000118071	Gm50455	predicted gene, 50455 [Source:MGI Symbol;Acc:MGI:6324718]	17	31781756	31784666	-1	lncRNA	23.0831	0.680916	0.0872893	0.341837	1.99193	0.0463787	0.438726
ENSMUSG00000081325.2	ENSMUSG00000081325	Gm12599	predicted gene 12599 [Source:MGI Symbol;Acc:MGI:3651469]	11	11386984	11387775	1	processed_pseudogene	13.3559	-0.931383	-0.0756711	0.467621	-1.99175	0.046399	0.438726
ENSMUSG00000034379.10	ENSMUSG00000034379	Wdr5b	WD repeat domain 5B [Source:MGI Symbol;Acc:MGI:1916794]	16	35861560	35864298	1	protein_coding	181.598	0.309543	0.101936	0.155475	1.99095	0.0464859	0.439055
ENSMUSG00000003545.4	ENSMUSG00000003545	Fosb	FBJ osteosarcoma oncogene B [Source:MGI Symbol;Acc:MGI:95575]	7	19036621	19043976	-1	protein_coding	152.147	0.684218	0.0869718	0.343787	1.99024	0.0465644	0.439055
ENSMUSG00000034908.17	ENSMUSG00000034908	Sidt2	SID1 transmembrane family, member 2 [Source:MGI Symbol;Acc:MGI:2446134]	9	45849155	45866556	-1	protein_coding	2351.3	-0.64628	-0.08874	0.32472	-1.99027	0.0465609	0.439055
ENSMUSG00000026198.16	ENSMUSG00000026198	Abcb6	ATP-binding cassette, sub-family B (MDR/TAP), member 6 [Source:MGI Symbol;Acc:MGI:1921354]	1	75148361	75157036	-1	protein_coding	2226.08	-0.155825	-0.0890531	0.078277	-1.99069	0.0465151	0.439055
ENSMUSG00000035765.11	ENSMUSG00000035765	Dym	dymeclin [Source:MGI Symbol;Acc:MGI:1918480]	18	75151852	75420035	1	protein_coding	1657.42	-0.268346	-0.101554	0.134814	-1.99049	0.0465366	0.439055
ENSMUSG00000040747.10	ENSMUSG00000040747	Cd53	CD53 antigen [Source:MGI Symbol;Acc:MGI:88341]	3	106667237	106697465	-1	protein_coding	92.365	0.878817	0.0778332	0.44176	1.98935	0.0466622	0.439483
ENSMUSG00000041199.4	ENSMUSG00000041199	Rpusd1	RNA pseudouridylate synthase domain containing 1 [Source:MGI Symbol;Acc:MGI:1919186]	17	25946644	25950438	1	protein_coding	845.108	-0.256045	-0.101074	0.128705	-1.98939	0.0466583	0.439483
ENSMUSG00000021488.9	ENSMUSG00000021488	Nsd1	nuclear receptor-binding SET-domain protein 1 [Source:MGI Symbol;Acc:MGI:1276545]	13	55357595	55466138	1	protein_coding	2745.38	0.30721	0.101761	0.154489	1.98856	0.0467496	0.439813
ENSMUSG00000010751.16	ENSMUSG00000010751	Tnfrsf22	tumor necrosis factor receptor superfamily, member 22 [Source:MGI Symbol;Acc:MGI:1930270]	7	143188543	143203398	-1	protein_coding	1563.86	0.381912	0.100089	0.192046	1.98865	0.0467403	0.439813
ENSMUSG00000046032.17	ENSMUSG00000046032	Snx12	sorting nexin 12 [Source:MGI Symbol;Acc:MGI:1919331]	X	100141392	100266169	-1	protein_coding	3020.86	-0.204164	-0.0970656	0.102712	-1.98773	0.0468416	0.440432
ENSMUSG00000093930.3	ENSMUSG00000093930	Hmgcs1	3-hydroxy-3-methylglutaryl-Coenzyme A synthase 1 [Source:MGI Symbol;Acc:MGI:107592]	13	120151915	120169796	1	protein_coding	8026.96	-0.59739	-0.0907228	0.300585	-1.98742	0.0468756	0.440504
ENSMUSG00000002057.5	ENSMUSG00000002057	Foxn1	forkhead box N1 [Source:MGI Symbol;Acc:MGI:102949]	11	78248403	78277384	-1	protein_coding	116.752	0.776413	0.0823537	0.390742	1.98702	0.0469203	0.440678
ENSMUSG00000035173.15	ENSMUSG00000035173	Ccdc186	coiled-coil domain containing 186 [Source:MGI Symbol;Acc:MGI:2445022]	19	56775913	56810622	-1	protein_coding	2712.43	0.281035	0.101516	0.141469	1.98656	0.0469716	0.440913
ENSMUSG00000026074.16	ENSMUSG00000026074	Map4k4	mitogen-activated protein kinase kinase kinase kinase 4 [Source:MGI Symbol;Acc:MGI:1349394]	1	39940073	40065470	1	protein_coding	17233.2	0.160975	0.0900011	0.0810448	1.98625	0.0470053	0.440983
ENSMUSG00000107171.2	ENSMUSG00000107171	Gm42572	predicted gene 42572 [Source:MGI Symbol;Acc:MGI:5662709]	5	73199120	73202497	-1	TEC	14.116	1.02527	0.0710478	0.516289	1.98584	0.0470506	0.441162
ENSMUSG00000019080.9	ENSMUSG00000019080	Mfsd3	major facilitator superfamily domain containing 3 [Source:MGI Symbol;Acc:MGI:1916822]	15	76585665	76588439	1	protein_coding	392.252	0.577016	0.0914242	0.290689	1.985	0.0471448	0.441334
ENSMUSG00000028556.16	ENSMUSG00000028556	Dock7	dedicator of cytokinesis 7 [Source:MGI Symbol;Acc:MGI:1914549]	4	98824908	99009152	-1	protein_coding	14241.3	0.112546	0.0765185	0.056695	1.98511	0.0471318	0.441334
ENSMUSG00000105397.2	ENSMUSG00000105397	Gm43471	predicted gene 43471 [Source:MGI Symbol;Acc:MGI:5663608]	3	53309152	53309618	-1	processed_pseudogene	12.1183	-0.953205	-0.0740896	0.480211	-1.98497	0.0471478	0.441334
ENSMUSG00000067001.12	ENSMUSG00000067001	Serpinb7	serine (or cysteine) peptidase inhibitor, clade B, member 7 [Source:MGI Symbol;Acc:MGI:2151053]	1	107327385	107380419	1	protein_coding	28.0415	1.2047	0.0638235	0.606998	1.98468	0.0471797	0.441387
ENSMUSG00000044813.16	ENSMUSG00000044813	Shb	src homology 2 domain-containing transforming protein B [Source:MGI Symbol;Acc:MGI:98294]	4	45423278	45532470	-1	protein_coding	1580.26	0.244225	0.10013	0.123131	1.98345	0.0473174	0.441646
ENSMUSG00000022887.10	ENSMUSG00000022887	Masp1	mannan-binding lectin serine peptidase 1 [Source:MGI Symbol;Acc:MGI:88492]	16	23268167	23339565	-1	protein_coding	4350.92	0.224138	0.0988235	0.112976	1.98395	0.047261	0.441646
ENSMUSG00000020256.15	ENSMUSG00000020256	Aldh1l2	aldehyde dehydrogenase 1 family, member L2 [Source:MGI Symbol;Acc:MGI:2444680]	10	83323314	83370004	-1	protein_coding	5786.79	-0.79422	-0.0811679	0.400463	-1.98325	0.047339	0.441646
ENSMUSG00000016344.15	ENSMUSG00000016344	Ppdpf	pancreatic progenitor cell differentiation and proliferation factor [Source:MGI Symbol;Acc:MGI:1913746]	2	180829040	180830564	1	protein_coding	1182.53	-0.19889	-0.0961857	0.100281	-1.98333	0.047331	0.441646
ENSMUSG00000107002.2	ENSMUSG00000107002	0610012G03Rik	RIKEN cDNA 0610012G03 gene [Source:MGI Symbol;Acc:MGI:1913301]	16	31765868	31767312	-1	protein_coding	725.432	-0.25304	-0.100563	0.127558	-1.98373	0.0472863	0.441646
ENSMUSG00000034685.5	ENSMUSG00000034685	Fam171a2	family with sequence similarity 171, member A2 [Source:MGI Symbol;Acc:MGI:2448496]	11	102327807	102338508	-1	protein_coding	1111.86	-0.297992	-0.101179	0.150444	-1.98076	0.0476183	0.444006
ENSMUSG00000066902.8	ENSMUSG00000066902	Rps23-ps2	ribosomal protein S23, pseudogene 2 [Source:MGI Symbol;Acc:MGI:3642236]	8	3633799	3634230	-1	processed_pseudogene	21.9092	-1.38428	-0.0573243	0.699246	-1.97968	0.0477392	0.444886
ENSMUSG00000025340.15	ENSMUSG00000025340	Rabgef1	RAB guanine nucleotide exchange factor (GEF) 1 [Source:MGI Symbol;Acc:MGI:1929459]	5	130200639	130243183	1	protein_coding	1837.51	0.3189	0.100819	0.161206	1.97821	0.0479045	0.445887
ENSMUSG00000102263.2	ENSMUSG00000102263	Gm31415	predicted gene, 31415 [Source:MGI Symbol;Acc:MGI:5590574]	3	49016827	49039708	1	lncRNA	12.0848	0.894637	0.0761069	0.452213	1.97835	0.047889	0.445887
ENSMUSG00000025007.14	ENSMUSG00000025007	Aldh18a1	aldehyde dehydrogenase 18 family, member A1 [Source:MGI Symbol;Acc:MGI:1888908]	19	40538701	40576907	-1	protein_coding	5043.8	-0.230689	-0.0989526	0.116626	-1.97802	0.0479263	0.445887
ENSMUSG00000039908.15	ENSMUSG00000039908	Slc26a11	solute carrier family 26, member 11 [Source:MGI Symbol;Acc:MGI:2444589]	11	119246383	119271905	1	protein_coding	238.14	0.38653	0.0989478	0.195463	1.97751	0.0479837	0.446174
ENSMUSG00000043923.9	ENSMUSG00000043923	Ccdc84	coiled-coil domain containing 84 [Source:MGI Symbol;Acc:MGI:2685960]	9	44321456	44329866	-1	protein_coding	1018.87	0.205769	0.0965739	0.104159	1.97553	0.0482077	0.446773
ENSMUSG00000100954.7	ENSMUSG00000100954	Gm10138	predicted gene 10138 [Source:MGI Symbol;Acc:MGI:3708522]	1	151174226	151220982	-1	lncRNA	181.098	0.498498	0.0941051	0.252312	1.97572	0.0481865	0.446773
ENSMUSG00000109105.2	ENSMUSG00000109105	Gm44873	predicted gene 44873 [Source:MGI Symbol;Acc:MGI:5753449]	7	29626403	29629830	1	TEC	30.7956	0.57399	0.0906971	0.290491	1.97593	0.0481625	0.446773
[truncated: 53,833 more rows]

## Sheet: 0 day YBX3 KD vs Control KD
gencode_gene_id	ensembl_gene_id	gene_name	description	chromosome_name	start_position	end_position	strand	gene_biotype	siNT_0d	siNT_1d	siYBX3_0d	siYBX3_1d	baseMean	log2FoldChange	log2FCshrink_ashr	lfcSE	stat	pvalue	padj
[truncated: 55,642 more rows]

[truncated: 4 more sheets: 1 day YBX3 KD vs Control KD, 0 day vs 1 day Control KD, Decreased padj .001 log2FC<-0.4, Increased padj .001 log2FC<0.4]
