# Supplementary material for: The YBX3 RNA-binding protein posttranscriptionally controls SLC1A5 mRNA in proliferating and differentiating skeletal muscle cells
Source: J Biol Chem. 2023 Dec 29;300(2):105602. doi: 10.1016/j.jbc.2023.105602 (PMC10837625; doi:10.1016/j.jbc.2023.105602)
Supplement: Supporting Table S2 [file mmc3.xlsx]

## Sheet: qPCR & endpoint PCR primers
Gene	Sequence
mYBX3F	GTAGTTGAAGGAGAAAAGGGTGCT
mYBX3R	GGGCTCAAATCCTTCACTGCT
mSLC1A5F	CAACTCCTTCAATGATGCCACC
mSLC1A5R	GCCCCACAGGAATCGATAGG
mSLC7A5F	AGGACATGGGACAAGGTGATG
mSLC7A5R	CATCCTCCGTAGGCGAAGAG
mSLC3A2F	ACATGACAGTGAAGGGCCAG
mSLC3A2R	AGTCACCGTGCAACAGAGAG
mSLC1A3F	CACTGCTGTCATTGTGGGTACA
mSLC1A3R	TAGGCTGTCCAACCAGATGTT
mUBN1F	CTGGGGACAACGGTGAGC
mUBN1R	AGAGGAACACAGTCTTTGAAGG
hSLC1A5F	AAAACCCCTACCGCTTCCTG
hSLC1A5R	GGATGAAACGGCTGATGTGC

## Sheet: Primers for cloningGene_x0009_Sequenc
Gene	Sequence (5’ to 3’)
mSLC1A3F	CAACGTCTGAAAGGTACCTAATTGCCTATTTAAATACGGACAGAGAAGTGCTTTCTTAAG
mSLC1A3 midF	GGATTCTTTGAAAGATCAGGAAAAGTTGGTTT
mSLC1A3 midR	AAACCAACTTTTCCTGATCTTTCAAAGAATCC
mSLC1A3R	CGGGCCCTCTAGACTCGAGCGGCCGCAATGTAAAACTATTTTTTCTTTATTGAAAATACATCTACAAAGTGAAGTT
mSLC3A2F	CAACGTCTGAAAGGTACCTAATTGCCTATTTAAATTCCTTCCTATGCAGAACCTACCAC
mSLC3A2R	CGGGCCCTCTAGACTCGAGCGGCCGCCTTCATACAAAAAATGTTTATTCCTTATTTCTTCTCCATTTCC
mSLC7A5F	CAACGTCTGAAAGGTACCTAATTGCCTATTTAAATGCATTCTGTCAAAGTCACTACTGCTC
mSLC7A5R	CGGGCCCTCTAGACTCGAGCGGCCGCCAGCTTAGAATTCCAATAGCTTTTAAAAAAAACAAAACCAA
mSLC1A5F	CAACGTCTGAAAGGTACCTAATTGCCTATTTAAATATATCAGGAGGGACTTTCTACGCC
mSLC1A5R	CGGGCCCTCTAGACTCGAGCGGCCGCGGTATTACTCAGACTCTAGGGCCATGG

## Sheet: siRNA sequences
siRNA name	Sequence
ON-Targetplus Non-targeting #1	Sense: 5’ UGGUUUACAUGUCGACUAA 3’
D-001810-01	Antisense: 5' UUAGUCGACAUGUAAACCA 3'
ON-Targetplus Non-targeting #2	Sense: 5’ UGGUUUACAUGUUGUGUGA 3’
D-001810-02	Antisense: 5' UCACACAACAUGUAAACCA 3'
ON-Targetplus Non-targeting #3	Sense: 5’ UGGUUUACAUGUUUUCUGA 3’
D-001810-03	Antisense: 5' UCAGAAAACAUGUAAACCA 3'
ON-TARGETplus Non-targeting #4	Sense: 5’ UGGUUUACAUGUUUUCCUA 3’
D-001810-04	Antisense: 5' UAGGAAAACAUGUAAACCA 3'
ON-Targetplus mouse YBX3	Sense: 5’ CGACGUCCCUACAACUAUA 3’
J-043658-05	Antisense: 5’ UAUAGUUGUAGGGACGUCG 3’
ON-Targetplus mouse YBX3	Sense: 5’ GUACAGACGCGGCUACUAU 3’
J-043658-06	Antisense: 5’ AUAGUAGCCGCGUCUGUAC 3’
ON-Targetplus mouse YBX3	Sense: 5’ GCAAUAAAGUGGAAGACUA 3’
J-043658-07	Antisense: 5’ UCCAUAUCCAUUUCUGACG 3’
ON-Targetplus mouse YBX3	Sense: 5’ AAACAACCCACGCAAGUAU 3’
J-043658-08	Antisense: 5’ AUACUUGCGUGGGUUGUUU 3’
ON-Targetplus human YBX3	Sense: 5’ GGAAGGGAGUCGUUACGCU 3’
J-015793-05	Antisense: 5’ AGCGUAACGACUCCCUUCC 3’
ON-Targetplus human YBX3	Sense: 5’ GAUGAAGGAUGGAGUCCCA 3’
J-015793-06	Antisense: 5’ UGGGACUCCAUCCUUCAUC 3’
ON-Targetplus human YBX3	Sense: 5’ GCAAUAAAGUGGAAGACUA 3’
J-015793-07	Antisense: 5’ UAGUCUUCCACUUUAUUGC 3’
ON-Targetplus human YBX3	Sense: 5’ GCACGGAAGACAAGAGAGU3’
J-015793-08	Antisense: 5’ ACUCUCUUGUCUUCCGUGC 3’
